# Supplementary material for: Effect of Expression of Nuclear-Encoded Cytochrome C Oxidase Subunit 4 Isoforms on Metabolic Profiles of Glioma Cells
Source: Metabolites. 2022 Aug 16;12(8):748. doi: 10.3390/metabo12080748 (PMC9415780; doi:10.3390/metabo12080748)
Supplement: Supplementary file 1 [file metabolites-12-00748-s001.zip]

Archive with 1 entries (1 files):
- metabolites-1841399 Supplemental Material.xlsx
