# Supplementary material for: Effect of Expression of Nuclear-Encoded Cytochrome C Oxidase Subunit 4 Isoforms on Metabolic Profiles of Glioma Cells
Source: Metabolites. 2022 Aug 16;12(8):748. doi: 10.3390/metabo12080748 (PMC9415780; doi:10.3390/metabo12080748)
Supplement: Supplementary file 1 [file metabolites-12-00748-s001.zip › metabolites-1841399 Supplemental Material.xlsx]

## Sheet: Sheet1
												SAMPLE NAME	UABI-00237	UABI-00238	UABI-00239	UABI-00240	UABI-00241	UABI-00247	UABI-00248	UABI-00249	UABI-00250	UABI-00251
												CLIENT IDENTIFIER	11	12	13	14	15	21	22	23	24	25
												SAMPLE ID	2600710	2600706	2600732	2600703	2600727	2600705	2600707	2600724	2600714	2600722
												PARENT SAMPLE ID	2517975	2517976	2517977	2517978	2517979	2517985	2517986	2517987	2517988	2517989
												BRADFORD PROTEIN	15.952	15.041	16.871	16.185	14.649	6.635	5.875	7.055	6.692	6.562
												CELL COUNT	5.54 x107	5.85 x107	5.16 x107	8.70 x107	6.06 x107	7.66 x106	8.67 x106	10.1 x106	7.18 x106	5.7 x106
												CULTURE CONDITION	Normoxia	Normoxia	Normoxia	Normoxia	Normoxia	Normoxia	Normoxia	Normoxia	Normoxia	Normoxia
												GENOTYPE	Tg COX4-1	Tg COX4-1	Tg COX4-1	Tg COX4-1	Tg COX4-1	Tg COX4-2	Tg COX4-2	Tg COX4-2	Tg COX4-2	Tg COX4-2
												GENO X COND	Tg COX4-1 Normoxia	Tg COX4-1 Normoxia	Tg COX4-1 Normoxia	Tg COX4-1 Normoxia	Tg COX4-1 Normoxia	Tg COX4-2 Normoxia	Tg COX4-2 Normoxia	Tg COX4-2 Normoxia	Tg COX4-2 Normoxia	Tg COX4-2 Normoxia
												GROUP	Tg18-1 Normoxia	Tg18-2 Normoxia	Tg18-3 Normoxia	Tg18-4 Normoxia	Tg18-5 Normoxia	Tg3-1 Normoxia	Tg3-2 Normoxia	Tg3-3 Normoxia	Tg3-4 Normoxia	Tg3-5 Normoxia
												GROUP DESCRIPTION	Transgenic Cytochrome c oxidase subunit COX4i1	Transgenic Cytochrome c oxidase subunit COX4i1	Transgenic Cytochrome c oxidase subunit COX4i1	Transgenic Cytochrome c oxidase subunit COX4i1	Transgenic Cytochrome c oxidase subunit COX4i1	Transgenic Cytochrome c oxidase subunit COX4i2	Transgenic Cytochrome c oxidase subunit COX4i2	Transgenic Cytochrome c oxidase subunit COX4i2	Transgenic Cytochrome c oxidase subunit COX4i2	Transgenic Cytochrome c oxidase subunit COX4i2
												PERCENT LIVE CELLS	87	84	84	90	84	82	90	87	93	86
PATHWAY SORTORDER	BIOCHEMICAL	SUPER PATHWAY	SUB PATHWAY	COMP ID	PLATFORM	CHEMICAL ID	RI	MASS	CAS	PUBCHEM	KEGG	Group HMDB	COX4-1	COX4-1	COX4-1	COX4-1	COX4-1	COX4-2	COX4-2	COX4-2	COX4-2	COX4-2
1767	1-(1-enyl-oleoyl)-GPE (P-18:1)*	Lipid	Lysoplasmalogen	44621	LC/MS Pos Late	100005372	1566	464.314					0.9081	0.8972	1.0042	0.7261	0.7105	1.2913	1.2865	1.2608	0.6266	0.9229
1755	1-(1-enyl-palmitoyl)-2-arachidonoyl-GPC (P-16:0/20:4)*	Lipid	Plasmalogen	52689	LC/MS Pos Late	100009014	2154	766.574					0.1855	0.2068	0.1842	0.1653	0.188	1.0333	1.2941	1.1211	1.049	1.1137
1749	1-(1-enyl-palmitoyl)-2-arachidonoyl-GPE (P-16:0/20:4)*	Lipid	Plasmalogen	52673	LC/MS Pos Late	100009002	2270	724.528					1.3912	1.5025	1.3979	1.2346	1.3221	0.7886	1.0046	0.8311	0.7163	0.761
1756	1-(1-enyl-palmitoyl)-2-linoleoyl-GPC (P-16:0/18:2)*	Lipid	Plasmalogen	52682	LC/MS Pos Late	100009009	2226	742.574					0.8517	0.9188	0.9383	0.7702	0.668	0.5497	0.7083	0.7347	0.63	0.4114
1746	1-(1-enyl-palmitoyl)-2-linoleoyl-GPE (P-16:0/18:2)*	Lipid	Plasmalogen	52677	LC/MS Pos Late	100009069	2351	700.528					1.5832	1.2825	1.4068	1	1.2929	0.0358	0.0358	0.0358	0.1159	0.115
1751	1-(1-enyl-palmitoyl)-2-oleoyl-GPC (P-16:0/18:1)*	Lipid	Plasmalogen	52478	LC/MS Pos Late	100009007	2443	744.59					0.8289	0.969	0.8606	0.8256	0.88	0.7255	0.925	0.7535	0.6767	0.6587
1745	1-(1-enyl-palmitoyl)-2-oleoyl-GPE (P-16:0/18:1)*	Lipid	Plasmalogen	52477	LC/MS Pos Late	100009005	2600	702.543					3.5052	3.6097	3.1177	3.003	3.1438	0.718	0.9787	0.6751	0.6703	0.6644
1747	1-(1-enyl-palmitoyl)-2-palmitoyl-GPC (P-16:0/16:0)*	Lipid	Plasmalogen	52716	LC/MS Pos Late	100009162	2454	718.574		11146967			0.2889	0.3137	0.2753	0.2566	0.2765	0.9505	1.1765	0.9459	0.8938	0.8989
1764	1-(1-enyl-palmitoyl)-GPC (P-16:0)*	Lipid	Lysoplasmalogen	52474	LC/MS Pos Late	100002875	1547	480.345		10917802			0.3952	0.3922	0.4743	0.3276	0.3712	1.2893	0.9527	0.9048	0.4542	0.6168
1765	1-(1-enyl-palmitoyl)-GPE (P-16:0)*	Lipid	Lysoplasmalogen	39270	LC/MS Pos Late	100003000	1558	438.298					1.0534	1.076	1.1553	0.9835	0.818	0.9259	1.02	0.9328	0.4981	0.671
1759	1-(1-enyl-stearoyl)-2-arachidonoyl-GPE (P-18:0/20:4)*	Lipid	Plasmalogen	52475	LC/MS Pos Late	100008999	2511	752.559		9547058		HMDB05779	1.148	1.2163	1.1052	1.0168	1.0312	0.5656	0.7516	0.6043	0.5112	0.5392
1753	1-(1-enyl-stearoyl)-2-oleoyl-GPE (P-18:0/18:1)	Lipid	Plasmalogen	52614	LC/MS Pos Late	100008919	2950	730.574	144371-68-6				3.332	3.3834	3.1022	2.8199	2.8835	0.394	0.4563	0.3177	0.2893	0.2836
1769	1-(1-enyl-stearoyl)-GPE (P-18:0)*	Lipid	Lysoplasmalogen	39271	LC/MS Polar	100003001	890	464.315					0.9252	0.8885	1.4176	1.1056	1.0763	0.6274	0.8708	0.9412	0.5689	0.6098
1558	1,2-dilinoleoyl-GPC (18:2/18:2)	Lipid	Phospholipid Metabolism	52603	LC/MS Pos Late	100008903	2006	782.569	998-06-1	5288075			0.3222	0.3655	0.3919	0.3075	0.2662	0.7166	0.7554	0.7408	0.6363	0.7187
1498	1,2-dioleoyl-GPC (18:1/18:1)*	Lipid	Phospholipid Metabolism	52457	LC/MS Pos Late	100008905	2346	786.601	4235-95-4	10350317			0.9923	1.2196	1.1262	1.0083	1.0503	1.3044	1.6321	1.2703	1.2279	1.2671
1542	1,2-dioleoyl-GPE (18:1/18:1)	Lipid	Phospholipid Metabolism	52609	LC/MS Pos Late	100008906	2485	744.554	4004-05-01	9546757			1.1331	1.1832	1.0856	1.0092	1.081	1.0403	1.3154	1.0006	1.0092	0.9994
1539	1,2-dioleoyl-GPI (18:1/18:1)	Lipid	Phospholipid Metabolism	52619	LC/MS Polar	100008908	913	861.55					1.0691	1.1536	1.1176	1.0168	1.248	1.2013	1.3929	1.2122	1.239	1.118
1547	1,2-dioleoyl-GPS (18:1/18:1)	Lipid	Phospholipid Metabolism	19191	LC/MS Polar	1533	909	786.529	6811-55-8	6438639			0.829	0.8178	0.855	0.8025	1.0426	1.4137	1.5626	1.2689	1.4831	1.2559
1491	1,2-dipalmitoyl-GPC (16:0/16:0)	Lipid	Phospholipid Metabolism	19130	LC/MS Pos Late	100000657	2365	734.569	63-89-8	452110		HMDB00564	0.1807	0.1787	0.1556	0.1512	0.1784	1.2491	1.5382	1.269	1.2663	1.2769
1563	1,2-distearoyl-GPC (18:0/18:0)	Lipid	Phospholipid Metabolism	19132	LC/MS Pos Late	100000660	3066	790.632	816-94-4	94190			0.197	0.2032	0.1998	0.1634	0.1716	0.3009	0.4195	0.3237	0.2655	0.2645
1543	1,2-distearoyl-GPG (18:0/18:0)	Lipid	Phospholipid Metabolism	52624	LC/MS Polar	100008912	735	777.565	200880-42-8				0.3401	0.3588	0.3887	0.3603	0.4534	0.964	1.1231	0.8541	0.8975	0.7897
1059	10-heptadecenoate (17:1n7)	Lipid	Long Chain Fatty Acid	33971	LC/MS Neg	100001278	5555	267.233	29743-97-3	5312435		HMDB60038	0.6003	1.1609	1.496	0.5624	2.9028	1.0316	0.7287	1.1825	0.2699	0.27
1069	10-nonadecenoate (19:1n9)	Lipid	Long Chain Fatty Acid	33972	LC/MS Neg	100001277	5780	295.264	73033-09-7	5312513		HMDB13622	0.3202	0.6751	0.926	0.3492	1.6746	1.3863	0.9343	2.0233	0.504	0.5822
1333	13-HODE + 9-HODE	Lipid	Fatty Acid, Monohydroxy	37752	LC/MS Neg	100002196	5275	295.228		43013			0.3355	0.3355	0.3355	0.3598	0.3355	0.9058	1.488	1.6509	0.9438	1.2465
1158	15-methylpalmitate	Lipid	Fatty Acid, Branched	38768	LC/MS Neg	100002945	5695	269.249		17903417			0.4119	0.8465	0.8801	0.4326	1.9059	0.9794	0.7178	1.5713	0.6589	0.5437
1161	17-methylstearate	Lipid	Fatty Acid, Branched	38296	LC/MS Neg	100002356	5993	297.28	2724-59-6	3083779			0.4479	0.8616	0.9653	0.4388	1.8724	0.8801	0.6954	1.399	0.6462	0.7118
1667	1-arachidonoyl-GPC (20:4n6)*	Lipid	Lysolipid	33228	LC/MS Pos Late	100001551	1460	544.34			C05208	HMDB10395	0.2009	0.1832	0.1325	0.1325	0.2514	1.2334	1.3312	1.0511	0.992	0.8902
1693	1-arachidonoyl-GPE (20:4n6)*	Lipid	Lysolipid	35186	LC/MS Neg	100001571	5874	500.278		42607465		HMDB11517	0.257	0.6164	0.3054	0.3683	0.9502	1.1173	0.7961	1.2335	0.6971	0.4904
1714	1-arachidonoyl-GPI (20:4)*	Lipid	Lysolipid	34214	LC/MS Neg	100001654	5482	619.289				HMDB61690	0.0477	0.1149	0.065	0.0561	0.16	2.6274	1.5758	1.0059	0.2322	0.1939
1791	1-arachidonylglycerol (20:4)	Lipid	Monoacylglycerol	34397	LC/MS Neg	100001433	6450	303.233	35474-99-8	5282281	C13857	HMDB11572	0.139	0.1663	0.3311	0.0654	0.551	2.8035	2.1506	3.5709	1.0465	1.6902
1798	1-dihomo-linolenylglycerol (20:3)	Lipid	Monoacylglycerol	48341	LC/MS Neg	100006121	6220	305.249					0.0926	0.1541	0.4975	0.0669	1.3982	1.3944	0.8505	4.3021	2.0894	2.0127
1796	1-docosahexaenoylglycerol (22:6)	Lipid	Monoacylglycerol	35153	LC/MS Neg	100001481	6150	309.222				HMDB11587	0.0677	0.1651	0.0677	0.0677	0.4595	1.724	1.1793	2.9534	0.7069	1.2071
1677	1-lignoceroyl-GPC (24:0)	Lipid	Lysolipid	49617	LC/MS Pos Late	100002873	1907	608.465	325171-59-3				0.431	0.4843	0.4646	0.3978	0.3675	0.3675	0.3675	0.3675	0.3675	0.3675
1790	1-linolenoylglycerol (18:3)	Lipid	Monoacylglycerol	34393	LC/MS Neg	100001435	6214	277.217		53480978		HMDB11569	0.2191	0.2191	0.368	0.2191	0.8772	3.0538	2.3123	4.5899	1.4092	1.5069
1566	1-linoleoyl-2-arachidonoyl-GPC (18:2/20:4n6)*	Lipid	Phospholipid Metabolism	52710	LC/MS Pos Late	100009131	1969	806.569					0.1241	0.1486	0.1322	0.1183	0.1304	1.3014	1.5586	1.3212	1.1942	1.3104
1788	1-linoleoylglycerol (18:2)	Lipid	Monoacylglycerol	27447	LC/MS Neg	100001040	6477	279.233	2277-28-3	5283469			0.2222	0.4257	0.5133	0.2013	1.2392	1.264	0.7808	1.962	0.0945	0.922
1655	1-linoleoyl-GPC (18:2)	Lipid	Lysolipid	34419	LC/MS Pos Late	100001395	1465	520.34		11988421	C04100	HMDB10386	0.4811	0.5099	0.5049	0.4571	0.511	1.3412	1.2213	0.9877	0.5772	0.6534
1689	1-linoleoyl-GPE (18:2)*	Lipid	Lysolipid	36600	LC/MS Pos Late	100001570	1482	478.293		52925130		HMDB11507	1.288	1.5608	1.594	1.5367	1.5072	0.6586	0.5473	0.6389	0.3499	0.3499
2668	1-methyladenine	Nucleotide	Purine Metabolism, Adenine containing	1527	LC/MS Pos Early	54	2133	150.077	5142-22-3	78821	C02216	HMDB11599	0.9239	1.1591	0.8564	1.0699	0.7383	0.7817	1.1184	0.9019	1.1245	0.8666
405	1-methylguanidine	Amino Acid	Guanidino and Acetamido Metabolism	48114	LC/MS Pos Early	100000715	2149	74.0713	22661-87-6	10111	C02294	HMDB01522	0.1419	0.1687	0.122	0.1444	0.1907	0.6992	1.1295	1.1031	1.4469	1.4163
59	1-methylhistidine	Amino Acid	Histidine Metabolism	30460	LC/MS Pos Early	100001051	2755	170.092	332-80-9	92105	C01152	HMDB00001	5.5401	4.7531	4.7031	4.8354	7.228	0.6153	0.9158	0.7799	1.0752	1.0324
75	1-methylimidazoleacetate	Amino Acid	Histidine Metabolism	32350	LC/MS Pos Early	100001208	2064	141.066	2625-49-2	75810	C05828	HMDB02820	2.6089	2.3518	2.2818	2.3044	2.5812	0.8559	1.0987	0.9764	1.2721	1
2797	1-methylnicotinamide	Cofactors and Vitamins	Nicotinate and Nicotinamide Metabolism	27665	LC/MS Pos Early	55	1940	137.071	1005-24-9	10129985	C02918	HMDB00699	0.5778	0.5778	0.5778	0.5778	0.5778	0.5984	0.7715	0.6277	0.7285	0.8132
1777	1-myristoylglycerol (14:0)	Lipid	Monoacylglycerol	35625	LC/MS Neg	100001618	6353.3	227.202	75685-84-6	79050	C01885	HMDB11561	0.3507	0.5701	0.765	0.2172	1.1955	2.9428	1.8288	3.9447	1.72	1.824
1811	1-oleoyl-2-linoleoyl-glycerol (18:1/18:2)	Lipid	Diacylglycerol	46798	LC/MS Pos Late	100002989	3115	636.556	106292-55-1				0.6005	0.7002	0.6919	0.6309	0.6383	1.1779	1.3684	0.9554	0.4635	1.1089
1509	1-oleoyl-2-linoleoyl-GPC (18:1/18:2)*	Lipid	Phospholipid Metabolism	52453	LC/MS Pos Late	100008981	2165	784.585					0.3008	0.3403	0.3076	0.282	0.3018	0.7647	0.9653	0.8137	0.709	0.7684
1561	1-oleoyl-2-linoleoyl-GPE (18:1/18:2)*	Lipid	Phospholipid Metabolism	52687	LC/MS Pos Late	100009078	2270	742.538		9546753		HMDB05349	0.812	1.0085	0.8767	0.8142	0.8341	0.9094	1.1649	0.9915	0.7641	0.8852
1812	1-oleoyl-3-linoleoyl-glycerol (18:1/18:2)	Lipid	Diacylglycerol	46799	LC/MS Pos Late	100002990	3223	636.556	104346-53-4				0.9743	0.8696	0.9342	0.6519	0.5485	1.2083	1.3325	0.9997	1.0003	1.0548
1786	1-oleoylglycerol (18:1)	Lipid	Monoacylglycerol	21184	LC/MS Neg	100000924	6500	281.249	111-03-5	5283468		HMDB11567	0.9432	1.6702	2.2881	0.8603	4.4159	2.94	1.665	3.5168	1.6376	1.4802
1652	1-oleoyl-GPC (18:1)	Lipid	Lysolipid	48258	LC/MS Pos Late	100001272	1540	522.355	19420-56-5	16081932		HMDB02815	0.3938	1.0444	0.3728	0.2991	0.864	1.4483	1.4062	1.2248	0.732	0.8519
1685	1-oleoyl-GPE (18:1)	Lipid	Lysolipid	35628	LC/MS Pos Late	100001569	1554	480.308	89576-29-4	9547071		HMDB11506	0.8093	0.7822	0.9009	0.7403	0.6867	1.2247	1.1532	1.0242	0.6554	0.8047
1732	1-oleoyl-GPG (18:1)*	Lipid	Lysolipid	45968	LC/MS Neg	100005716	5610	509.288					0.9736	1.9365	1.9463	0.9863	4.2534	0.8569	0.5876	1.3098	0.6715	0.5759
1708	1-oleoyl-GPI (18:1)*	Lipid	Lysolipid	36602	LC/MS Neg	100001777	5599	597.304					0.7597	1.3809	0.8521	0.8295	1.7594	3.925	1.5589	2.2555	0.6267	0.5351
1810	1-palmitoleoyl-2-oleoyl-glycerol (16:1/18:1)*	Lipid	Diacylglycerol	52632	LC/MS Pos Late	100009053	3035	610.54		9543694		HMDB07131	0.2661	0.2661	0.7797	1.1028	0.2861	3.2753	0.9926	2.0145	0.9931	1.227
1504	1-palmitoleoyl-2-oleoyl-GPC (16:1/18:1)*	Lipid	Phospholipid Metabolism	52458	LC/MS Pos Late	100008983	2155	758.569					1.5053	1.6636	1.5239	1.5054	1.414	2.5979	2.7215	2.1579	2.4053	2.0888
1813	1-palmitoleoyl-3-oleoyl-glycerol (16:1/18:1)*	Lipid	Diacylglycerol	52631	LC/MS Pos Late	100009054	3154	610.54					2.2158	1.9887	2.127	1.997	1.1645	2.3171	1.9706	1.5902	1.8474	1.5517
1800	1-palmitoleoylglycerol (16:1)*	Lipid	Monoacylglycerol	52431	LC/MS Neg	100008952	6094	253.217					0.3397	0.827	1.035	0.3283	0.4514	3.9334	2.5474	5.4145	1.1962	2.3071
1646	1-palmitoleoyl-GPC (16:1)*	Lipid	Lysolipid	33230	LC/MS Pos Late	100001511	1450	494.324		24779461		HMDB10383	0.925	0.8813	0.9464	0.7706	0.7792	2.1949	2.2166	1.7	0.9186	0.9909
1500	1-palmitoyl-2-arachidonoyl-GPC (16:0/20:4)	Lipid	Phospholipid Metabolism	52462	LC/MS Pos Late	100008914	2091	782.569	35418-58-7	10747814			0.4102	0.4327	0.4375	0.3509	0.3673	1.1415	1.401	1.1299	1.0381	1.0332
1522	1-palmitoyl-2-arachidonoyl-GPE (16:0/20:4)*	Lipid	Phospholipid Metabolism	52464	LC/MS Pos Late	100008990	2198	740.523		9546800		HMDB05323	0.6538	0.7726	0.703	0.6591	0.7565	1.0582	1.2602	1.0984	0.9699	0.9812
1513	1-palmitoyl-2-arachidonoyl-GPI (16:0/20:4)*	Lipid	Phospholipid Metabolism	52467	LC/MS Polar	100008993	892	857.519					0.2444	0.2711	0.2863	0.2409	0.2985	0.9925	1.3129	1.0132	1.0075	0.952
1814	1-palmitoyl-2-linoleoyl-glycerol (16:0/18:2)*	Lipid	Diacylglycerol	52633	LC/MS Pos Late	100009052	3080	610.54		9543695		HMDB05207,HMDB07103	0.2394	0.5272	0.792	0.2394	0.2394	0.2394	0.2394	0.2394	0.2394	0.2394
1494	1-palmitoyl-2-linoleoyl-GPC (16:0/18:2)	Lipid	Phospholipid Metabolism	42446	LC/MS Pos Late	1537	2160	758.569	40811-94-7	5287971			0.8617	0.9204	0.8196	0.7238	0.8303	1.0039	1.3422	1.128	1.0895	1.1882
1524	1-palmitoyl-2-linoleoyl-GPE (16:0/18:2)	Lipid	Phospholipid Metabolism	42449	LC/MS Pos Late	100001870	2275	716.523		9546747		HMDB05322	0.9923	1.1012	0.9788	0.8761	0.9672	1.271	1.3389	1.1578	1.1693	1.2271
1492	1-palmitoyl-2-oleoyl-GPC (16:0/18:1)	Lipid	Phospholipid Metabolism	52461	LC/MS Pos Late	1539	2358	760.585	26853-31-6;26853-31-6	6436017			0.6864	0.7726	0.6842	0.6159	0.6864	1.0524	1.3259	1.0984	1.0674	1.0577
1517	1-palmitoyl-2-oleoyl-GPE (16:0/18:1)	Lipid	Phospholipid Metabolism	19263	LC/MS Pos Late	1526	2509	718.538	26662-94-2	5283496		HMDB05320	0.7879	0.8519	0.7395	0.6999	0.7835	1.2038	1.4881	1.1935	1.1717	1.136
1515	1-palmitoyl-2-oleoyl-GPG (16:0/18:1)	Lipid	Phospholipid Metabolism	52448	LC/MS Polar	100000641	745	747.519		5283509			1.0339	1.1009	1.0217	0.5152	0.5813	1.1924	1.0641	1.1948	1.4758	1.2308
1544	1-palmitoyl-2-oleoyl-GPI (16:0/18:1)*	Lipid	Phospholipid Metabolism	52669	LC/MS Polar	100009066	893	835.534					0.8258	0.8829	0.7407	0.7833	0.9874	1.0684	0.9458	0.9672	1.0737	1.0279
1574	1-palmitoyl-2-oleoyl-GPS (16:0/18:1)	Lipid	Phospholipid Metabolism	19261	LC/MS Polar	1531	917	760.513	40290-44-6	5283499	C13880		0.4872	0.5336	0.4716	0.4828	0.589	1.6288	1.6719	1.384	1.6891	1.4153
1505	1-palmitoyl-2-palmitoleoyl-GPC (16:0/16:1)*	Lipid	Phospholipid Metabolism	52470	LC/MS Pos Late	100008984	2160	732.554					0.7781	0.8584	0.772	0.7519	0.774	1.6571	1.9672	1.6742	1.679	1.7117
1541	1-palmitoyl-2-stearoyl-GPC (16:0/18:0)	Lipid	Phospholipid Metabolism	52616	LC/MS Pos Late	100008921	2653	762.601	59403-51-9				0.19	0.21	0.1818	0.1705	0.1894	0.7496	0.9742	0.7922	0.6864	0.6995
1815	1-palmitoyl-3-linoleoyl-glycerol (16:0/18:2)*	Lipid	Diacylglycerol	52634	LC/MS Pos Late	100009055	3197	610.541					1.1581	1.0635	1.2259	0.8703	0.8145	1.2898	1.2864	0.8347	1.0132	0.8878
1781	1-palmitoylglycerol (16:0)	Lipid	Monoacylglycerol	21127	LC/MS Neg	100000827	6400	255.233	542-44-9	14900		HMDB31074	0.1577	0.2975	0.5505	0.1528	1.4977	1.3263	0.9775	3.0522	1.4634	1.6922
1643	1-palmitoyl-GPC (16:0)	Lipid	Lysolipid	33955	LC/MS Pos Late	100001263	1525	496.34	17364-16-8	86554		HMDB10382	0.7488	0.7587	0.7534	0.6301	0.6484	0.9937	0.9815	0.9153	0.5292	0.6309
1680	1-palmitoyl-GPE (16:0)	Lipid	Lysolipid	35631	LC/MS Pos Late	100001567	1544	454.293		9547069		HMDB11503	0.7489	0.7832	0.8395	0.5078	0.6899	1.0046	0.8948	1.0681	0.5451	0.7386
1727	1-palmitoyl-GPG (16:0)*	Lipid	Lysolipid	45970	LC/MS Neg	100005717	5570	483.273		3300276			0.7387	1.3507	1.4502	0.7286	3.0396	0.3707	0.3138	0.8998	0.2799	0.3089
1703	1-palmitoyl-GPI (16:0)*	Lipid	Lysolipid	35305	LC/MS Neg	100001655	5564	571.289				HMDB61695	0.1893	0.4596	0.2635	0.2251	0.7671	1.3608	0.7682	1	0.243	0.1893
1780	1-pentadecanoylglycerol (15:0)	Lipid	Monoacylglycerol	47898	LC/MS Neg	100001431	6200	241.217		190750			0.3914	0.8266	0.9297	0.4073	2.0151	1.542	0.8865	2.4779	0.9821	1.4916
1493	1-stearoyl-2-arachidonoyl-GPC (18:0/20:4)	Lipid	Phospholipid Metabolism	42450	LC/MS Pos Late	100001869	2300	810.601	35418-59-8	16219824			0.4777	0.4605	0.4889	0.3996	0.453	0.6927	0.8968	0.7476	0.6065	0.6262
1519	1-stearoyl-2-arachidonoyl-GPE (18:0/20:4)	Lipid	Phospholipid Metabolism	52447	LC/MS Pos Late	100008977	2424	768.554		5289133			0.6223	0.7309	0.6445	0.5927	0.6442	1.1579	1.5628	1.3376	1.0807	1.1703
1508	1-stearoyl-2-arachidonoyl-GPI (18:0/20:4)	Lipid	Phospholipid Metabolism	52449	LC/MS Polar	100000616	870	885.549					0.2792	0.2964	0.2624	0.2572	0.3421	1.0326	1.2096	0.9818	1	0.9538
1636	1-stearoyl-2-arachidonoyl-GPS (18:0/20:4)	Lipid	Phosphatidylserine (PS)	52235	LC/MS Pos Late	100001872	2565	812.544					1.0444	1.1511	1.0578	0.9499	0.9983	0.7902	0.9316	0.7698	0.6768	0.6935
1501	1-stearoyl-2-linoleoyl-GPC (18:0/18:2)*	Lipid	Phospholipid Metabolism	52452	LC/MS Pos Late	100008980	2380	786.601					0.3197	1.3378	1.0691	0.95	1.2242	0.7202	1.0249	1.0072	0.9569	0.764
1527	1-stearoyl-2-linoleoyl-GPE (18:0/18:2)*	Lipid	Phospholipid Metabolism	52446	LC/MS Pos Late	100008976	2522	744.554		9546749			0.8396	1	0.7835	0.6937	0.5475	0.9987	1.0947	1.0207	0.8545	0.7501
1496	1-stearoyl-2-oleoyl-GPC (18:0/18:1)	Lipid	Phospholipid Metabolism	52438	LC/MS Pos Late	100008904	2644	788.616	56421-10-4				0.9978	1.1118	0.9785	0.8907	0.9577	0.6657	0.8348	0.6695	0.597	0.5994
1521	1-stearoyl-2-oleoyl-GPE (18:0/18:1)	Lipid	Phospholipid Metabolism	42448	LC/MS Pos Late	100001856	2858	746.569					0.789	0.8795	0.7831	0.7146	0.7508	0.9747	1.2697	0.993	0.901	0.9082
1548	1-stearoyl-2-oleoyl-GPG (18:0/18:1)	Lipid	Phospholipid Metabolism	52623	LC/MS Polar	100001866	717	775.549					0.3137	0.3471	0.3508	0.5862	0.4792	1.1	1.3768	1.0181	1.146	0.9657
1637	1-stearoyl-2-oleoyl-GPS (18:0/18:1)	Lipid	Phosphatidylserine (PS)	48494	LC/MS Polar	100000639	901	788.545		9547087			0.452	0.4326	0.4228	0.4056	0.5436	1.0177	1.2365	0.9823	1.1175	1.0661
1650	1-stearoyl-GPC (18:0)	Lipid	Lysolipid	33961	LC/MS Pos Late	100001271	1606	524.371	19420-57-6	497299		HMDB10384	0.6136	0.6373	0.6658	0.5538	0.5357	0.5371	0.5907	0.5817	0.2967	0.3681
1683	1-stearoyl-GPE (18:0)	Lipid	Lysolipid	42398	LC/MS Pos Late	100001461	1626	482.324	69747-55-3	9547068		HMDB11130	0.8608	0.8937	0.9151	0.7662	0.7299	0.9309	1.0221	1.1734	0.5226	0.8026
1730	1-stearoyl-GPG (18:0)	Lipid	Lysolipid	34437	LC/MS Neg	100001462	5816	511.304					0.8318	1.6168	1.7044	0.6112	2.8403	0.4118	0.4118	0.4118	0.4118	0.4118
1706	1-stearoyl-GPI (18:0)	Lipid	Lysolipid	19324	LC/MS Neg	100000656	5794.3	599.32	796963-93-4			HMDB61696	0.2353	0.4894	0.2954	0.2481	0.6637	1.3181	0.6307	0.8718	0.3095	0.3166
1716	1-stearoyl-GPS (18:0)*	Lipid	Lysolipid	45966	LC/MS Pos Late	100004327	1634	526.314		9547101			0.3486	0.365	0.4547	0.2743	0.3641	0.6926	0.8687	0.9173	0.6377	0.7601
86	2-aminoadipate	Amino Acid	Lysine Metabolism	6146	LC/MS Polar	381	3500	160.061	542-32-5;1118-90-7	469	C00956	HMDB00510	8.4414	8.0538	7.157	7.8118	10.3841	0.5781	0.7076	0.7063	1.2179	0.9849
1792	2-arachidonoylglycerol (20:4)	Lipid	Monoacylglycerol	19266	LC/MS Neg	100000584	6170	303.233	53847-30-6	5282280	C13856	HMDB04666	0.2014	0.357	0.4058	0.1207	0.7025	2.6917	2.0319	3.634	1.0187	1.4714
2687	2'-deoxyadenosine	Nucleotide	Purine Metabolism, Adenine containing	1553	LC/MS Pos Early	211	2252	252.109	16373-93-6	13730	C00559	HMDB00101	5.2531	5.0184	4.5599	4.766	3.1782	0.6416	1.4081	0.0914	0.0914	0.0914
2684	2'-deoxyadenosine 5'-diphosphate	Nucleotide	Purine Metabolism, Adenine containing	15116	LC/MS Neg	1228	1050	410.027	72003-83-9	188966	C00206	HMDB01508	0.9064	0.9839	1	0.4683	0.6032	0.3517	0.3517	0.3517	0.3517	0.3517
2685	2'-deoxyadenosine 5'-monophosphate	Nucleotide	Purine Metabolism, Adenine containing	46333	LC/MS Neg	100000485	1315	330.061	653-63-4	12599	C00360	HMDB00905	1.2517	1.0317	1.0821	0.8813	0.9683	0.2284	0.2284	0.2284	0.2284	0.2284
2768	2'-deoxycytidine	Nucleotide	Pyrimidine Metabolism, Cytidine containing	15949	LC/MS Pos Early	100000125	2193	228.098	951-77-9	13711	C00881	HMDB00014	0.1268	0.2347	0.1268	0.1268	0.1582	1.5835	2.3103	0.6069	0.5221	0.1268
2766	2'-deoxycytidine 5'-monophosphate	Nucleotide	Pyrimidine Metabolism, Cytidine containing	533	LC/MS Pos Early	298	975	308.064	1032-65-1	13945	C00239	HMDB01202	3.4503	2.9153	2.7225	2.5225	2.2723	0.5293	0.5854	0.4624	0.9652	0.7656
2716	2'-deoxyguanosine	Nucleotide	Purine Metabolism, Guanine containing	1411	LC/MS Neg	348	1751	266.089	961-07-9	187790	C00330	HMDB00085	0.0493	0.0948	0.0749	0.0493	0.0493	1	1.3331	0.8231	0.4308	0.314
2651	2'-deoxyinosine	Nucleotide	Purine Metabolism, (Hypo)Xanthine/Inosine containing	15076	LC/MS Neg	100000135	1688	251.079	890-38-0	65058	C05512	HMDB00071	0.3614	0.3614	0.3614	0.3614	0.3614	0.7295	0.9861	0.6992	0.3614	0.3632
2746	2'-deoxyuridine	Nucleotide	Pyrimidine Metabolism, Uracil containing	1412	LC/MS Neg	536	1586	111.02	951-78-0	13712	C00526	HMDB00012	0.2504	0.2504	0.2504	0.2504	0.2504	1.0612	1.2321	0.6674	0.2504	0.2504
1175	2-hydroxyadipate	Lipid	Fatty Acid, Dicarboxylate	31934	LC/MS Polar	100001153	3000	161.046	18294-85-4	193530	C02360	HMDB00321	0.6718	0.5981	0.7307	0.8071	0.9807	0.7227	0.8936	0.8046	1.5251	1.2983
1172	2-hydroxyglutarate	Lipid	Fatty Acid, Dicarboxylate	37253	LC/MS Polar	100002070	3352.8	147.03	40951-21-1	43	C02630	HMDB00606	0.2393	0.2201	0.2128	0.2282	0.3165	0.6785	0.8326	0.9593	1.2799	1.2008
1309	2-hydroxypalmitate	Lipid	Fatty Acid, Monohydroxy	35675	LC/MS Neg	100001579	5511.2	271.228	764-67-0	92836		HMDB31057	0.2302	0.3633	0.9296	0.2153	1.4004	0.5049	0.429	1.4916	0.702	0.7014
1310	2-hydroxystearate	Lipid	Fatty Acid, Monohydroxy	17945	LC/MS Neg	1239	5695	299.259	629-22-1	69417	C03045		0.2501	0.3487	0.7771	0.2293	1.0721	0.4147	0.347	1.2151	0.5924	0.519
1789	2-linoleoylglycerol (18:2)	Lipid	Monoacylglycerol	32506	LC/MS Neg	100000987	6250	279.233	3443-82-1	5365676		HMDB11538	0.2726	0.4573	0.6817	0.2126	1.3616	1.315	0.89	2.2922	0.7309	0.8832
295	2-methylbutyrylcarnitine (C5)	Amino Acid	Leucine, Isoleucine and Valine Metabolism	45095	LC/MS Pos Early	100001509	3035	246.17	31023-25-3	6426901		HMDB00378	2.2824	2.7241	2.5609	2.543	3.1319	0.3985	0.4028	0.3439	0.4794	0.4072
296	2-methylbutyrylglycine	Amino Acid	Leucine, Isoleucine and Valine Metabolism	31928	LC/MS Neg	100001155	1884.2	158.082	52320-67-9	193872		HMDB00339	0.3387	0.5578	0.3723	0.7168	0.4534	0.3387	1.8382	1.3346	0.5665	0.3387
1036	2-methylcitrate/homocitrate	Energy	TCA Cycle	52282	LC/MS Neg	100008929	575	205.035					1.5567	1.3437	1.5992	0.9146	1.2295	1.2569	1.1705	1.0563	1.2028	1.3751
1778	2-myristoylglycerol (14:0)	Lipid	Monoacylglycerol	34383	LC/MS Neg	100001408	6230	227.202	27214-38-6	137938			0.4043	0.6082	0.9444	0.259	1.878	3.1403	1.8841	4.5508	1.9121	1.6318
1787	2-oleoylglycerol (18:1)	Lipid	Monoacylglycerol	21232	LC/MS Neg	100000943	6300	281.249	3443-84-3	5319879			0.5287	0.9801	2.2992	0.4404	5.61	1.5336	0.9122	4.1903	2.0638	1.8921
2675	2'-O-methyladenosine	Nucleotide	Purine Metabolism, Adenine containing	42607	LC/MS Pos Early	100004047	2375	282.12	2140-79-6	102213			1.1387	1.1993	1.0725	1.1016	1.0199	0.6332	0.6332	0.6332	0.6332	0.6332
1801	2-palmitoleoylglycerol (16:1)*	Lipid	Monoacylglycerol	52432	LC/MS Neg	100008953	6016	253.217					0.2962	0.4927	1.2194	0.2339	1.7625	2.1789	2.895	6.3912	1.5977	1.4207
1782	2-palmitoylglycerol (16:0)	Lipid	Monoacylglycerol	33419	LC/MS Neg	100001048	6300	255.233	23470-00-0	123409		HMDB11533	0.1386	0.2183	0.5561	0.1215	1.4791	1.4743	0.8996	4.2694	2.0179	1.8901
1644	2-palmitoyl-GPC (16:0)*	Lipid	Lysolipid	35253	LC/MS Pos Late	100001562	1505	496.34		15061532		HMDB61702	0.2765	0.279	0.3646	0.2388	0.2986	1.2164	1.4108	1.0762	1.0636	0.9952
1684	2-stearoyl-GPE (18:0)*	Lipid	Lysolipid	41220	LC/MS Neg	100003901	6350	480.31					0.8051	1.0464	0.7001	0.5192	0.5488	1.3068	0.7719	1.5594	0.2877	0.3951
133	3-(4-hydroxyphenyl)lactate	Amino Acid	Phenylalanine and Tyrosine Metabolism	32197	LC/MS Neg	240	1379	181.051	6482-98-0	9378	C03672	HMDB00755	9.9991	9.0994	8.3251	8.655	10.6379	0.9443	1.3062	1.1356	1.4266	1.3109
2778	3-aminoisobutyrate	Nucleotide	Pyrimidine Metabolism, Thymine containing	1566	LC/MS Pos Early	1114	2215	104.071	10569-72-9;214139-20-5	64956	C05145	HMDB03911	0.9977	0.6155	0.567	0.9378	1.2204	0.567	0.567	0.567	0.567	1.7879
2813	3'-dephosphocoenzyme A	Cofactors and Vitamins	Pantothenate and CoA Metabolism	18289	LC/MS Neg	100000138	2013	686.142	3633-59-8	444485	C00882	HMDB01373	0.6118	0.4666	0.6207	0.3399	0.3399	1.2637	1.5095	0.3399	0.3399	0.3399
1860	3-hydroxy-3-methylglutarate	Lipid	Mevalonate Metabolism	531	LC/MS Polar	112	2700	161.046	503-49-1	1662	C03761	HMDB00355	1.687	1.4983	1.5536	1.5007	2.2943	0.8809	1.1606	1.2745	1.4061	1.3399
1302	3-hydroxybutyrate (BHBA)	Lipid	Ketone Bodies	542	LC/MS Polar	254	1443.3	103.04	625-72-9	441	C01089	HMDB00357	1	0.9308	1.0328	1.154	1.2904	0.5911	0.5911	0.5911	0.5911	0.5911
1270	3-hydroxybutyrylcarnitine (1)	Lipid	Fatty Acid Metabolism(Acyl Carnitine)	43264	LC/MS Pos Early	100003926	2400	248.149		53481617		HMDB13127	2.565	2.2291	2.0067	2.2025	2.5332	0.6657	1.1138	0.8266	1.0644	1.0879
1271	3-hydroxybutyrylcarnitine (2)	Lipid	Fatty Acid Metabolism(Acyl Carnitine)	52984	LC/MS Pos Early	100009271	2340	248.149					3.7229	2.7036	2.6969	2.7579	3.5596	0.7604	0.917	0.8206	1.083	0.8549
309	3-hydroxyisobutyrate	Amino Acid	Leucine, Isoleucine and Valine Metabolism	1549	LC/MS Polar	111	1619.1	103.04	2068-83-9	87	C06001	HMDB00336	7.5129	6.795	6.1416	6.2798	7.7026	0.2214	0.2214	0.2214	0.2214	0.2214
1317	3-hydroxylaurate	Lipid	Fatty Acid, Monohydroxy	32457	LC/MS Neg	100001112	5175	215.165	53941-38-1	94216		HMDB00387	0.5242	0.947	0.6847	0.5963	0.7629	1.618	3.0952	2.1212	2.7658	2.5898
1314	3-hydroxyoctanoate	Lipid	Fatty Acid, Monohydroxy	22001	LC/MS Neg	100000773	3446	159.103	88930-08-9	26613		HMDB01954	0.5726	0.5726	0.5726	0.5726	0.5726	0.6444	1.2614	0.9519	1.7181	1.0398
306	3-methyl-2-oxobutyrate	Amino Acid	Leucine, Isoleucine and Valine Metabolism	44526	LC/MS Polar	100000936	911	115.04	3715-29-5	49	C00141	HMDB00019	1.5361	1.089	0.8924	1	1.6816	1.5779	0.9831	0.4616	1.1678	0.6409
294	3-methyl-2-oxovalerate	Amino Acid	Leucine, Isoleucine and Valine Metabolism	15676	LC/MS Neg	100000036	2064.2	129.056	1460-34-0;51829-07-3	47	C00671	HMDB03736	1.0261	0.9814	0.7872	0.8059	1.4084	1.2056	0.8382	0.2557	1.1327	0.8928
277	3-methylglutaconate	Amino Acid	Leucine, Isoleucine and Valine Metabolism	38667	LC/MS Polar	100002458	2579.6	143.035	5746-90-7	1551553		HMDB00522	0.9015	0.6798	0.6245	0.6713	1	1.0738	0.8909	0.7916	0.6245	0.6551
60	3-methylhistidine	Amino Acid	Histidine Metabolism	15677	LC/MS Pos Early	100000042	2670	170.092	368-16-1	64969	C01152	HMDB00479	4.3891	2.5834	3.7926	2.2706	3.2515	0.1037	0.1586	0.1599	0.3282	0.1573
845	3-phosphoglycerate	Carbohydrate	Glycolysis, Gluconeogenesis, and Pyruvate Metabolism	1414	LC/MS Neg	132	583	184.986	80731-10-8	724	C00597	HMDB00807	0.012	0.0141	0.0239	0.0155	0.0408	3.5367	4.9506	3.0806	2.4301	2.5547
2748	3-ureidopropionate	Nucleotide	Pyrimidine Metabolism, Uracil containing	3155	LC/MS Pos Early	1053	875	133.061	462-88-4	111	C02642	HMDB00026	0.0165	0.0165	0.0165	0.0165	0.0165	1.1559	1.5843	1.1991	1.4244	1.3178
402	4-acetamidobutanoate	Amino Acid	Polyamine Metabolism	1558	LC/MS Neg	1113	893.7	144.067	3025-96-5	18189	C02946	HMDB03681	1.0115	1.3842	0.6398	0.7499	0.528	1.0855	1.1532	0.3809	0.9452	1.3785
407	4-guanidinobutanoate	Amino Acid	Guanidino and Acetamido Metabolism	15681	LC/MS Pos Early	100000096	2320	146.092	463-003;463-00-3	500	C01035	HMDB03464	1.2268	1.1595	1.1353	1.1779	1.3508	0.6132	0.927	0.8012	0.9944	1.0056
1304	4-hydroxybutyrate (GHB)	Lipid	Fatty Acid, Monohydroxy	34585	LC/MS Polar	100001507	1765	103.04	502-85-2	10413	C00989	HMDB00710	3.6476	4.6707	4.5878	4.2898	4.3222	0.443	0.7221	0.6553	0.7104	0.443
131	4-hydroxyphenylpyruvate	Amino Acid	Phenylalanine and Tyrosine Metabolism	1669	LC/MS Neg	1141	1690.1	179.035	156-39-8	979	C01179	HMDB00707	1.0758	1.4099	0.9845	0.8086	1.2252	1.0027	1.9721	1.4339	1.9757	1
76	4-imidazoleacetate	Amino Acid	Histidine Metabolism	32349	LC/MS Pos Early	100001207	2055	127.05	645-65-8	96215	C02835	HMDB02024	2.8035	2.6131	2.4815	2.7183	2.9292	1.0558	1.425	1.229	1.6007	1.5733
265	4-methyl-2-oxopentanoate	Amino Acid	Leucine, Isoleucine and Valine Metabolism	22116	LC/MS Neg	100000551	2170	129.056	816-66-0	70	C00233	HMDB00695	0.8509	0.9881	0.7369	0.4871	0.8722	1.0771	1.3211	0.1703	1.3928	1.067
2924	4-methylcatechol sulfate	Xenobiotics	Benzoate Metabolism	46146	LC/MS Neg	100004111	2665	203.002					1.3007	1.0555	0.9445	0.7886	0.9319	0.7886	0.7886	0.7886	0.7886	0.7886
1050	5-dodecenoate (12:1n7)	Lipid	Medium Chain Fatty Acid	33968	LC/MS Neg	100001232	5224	197.155	2430-94-6	5312378		HMDB00529	0.3351	0.5041	0.4291	0.4317	0.4139	2.3223	3.1312	3.5919	3.0415	3.293
240	5-hydroxyindoleacetate	Amino Acid	Tryptophan Metabolism	437	LC/MS Pos Early	71	1893	192.065	54-16-0	1826	C05635	HMDB00763	0.0121	0.0108	0.0108	0.0108	0.0127	0.0108	0.0108	0.0108	0.0108	0.0108
84	5-hydroxylysine	Amino Acid	Lysine Metabolism	15685	LC/MS Pos Early	100000054	2790	163.108	13204-98-3	1029	C16741	HMDB00450	1.274	0.9727	0.8056	0.7641	1.0994	0.9432	1.0376	0.6339	0.7701	0.5401
2761	5-methylcytidine	Nucleotide	Pyrimidine Metabolism, Cytidine containing	22119	LC/MS Neg	100000763	1607.9	256.094	2140-61-6	92918		HMDB00982	4.0212	4.037	3.2379	3.1485	3.0702	0.8611	1.6112	1.3075	1.4204	0.968
2844	5-methyltetrahydrofolate (5MeTHF)	Cofactors and Vitamins	Folate Metabolism	18330	LC/MS Neg	1244	1820	458.179	68703-91-3;68792-52-9	146	C00440	HMDB01396	0.1894	0.2564	0.2853	0.1859	0.097	2.4031	3.9595	3.4856	3.8247	2.9534
398	5-methylthioadenosine (MTA)	Amino Acid	Polyamine Metabolism	1419	LC/MS Pos Early	212	2752	298.097	2457-80-9	439176	C00170	HMDB01173	1.2729	1.2229	1.1568	1.1318	1.3211	0.4445	0.6096	0.5211	0.607	0.5929
2735	5-methyluridine (ribothymidine)	Nucleotide	Pyrimidine Metabolism, Uracil containing	35136	LC/MS Neg	100001446	1778.1	257.078	1463-10-1	445408		HMDB00884	0.6655	0.5872	0.4238	0.4271	0.4682	0.8524	1.6393	1.8532	1.6213	1.4027
417	5-oxoproline	Amino Acid	Glutathione Metabolism	1494	LC/MS Neg	1021	738.5	128.035	98-79-3	7405	C01879	HMDB00267	1.1533	1.2061	0.9465	1.0535	1.2187	1.4503	1.8664	1.7624	2.3244	1.9887
858	5-phosphoribosyl diphosphate (PRPP)	Carbohydrate	Pentose Phosphate Pathway	36840	LC/MS Neg	166	570	308.978	108321-05-7	7339	C00119	HMDB00280	0.6887	0.6829	0.7801	0.4087	1.1164	1.4007	1.8478	3.6785	3.3296	3.854
106	6-oxopiperidine-2-carboxylic acid	Amino Acid	Lysine Metabolism	43231	LC/MS Pos Early	100004499	1432	144.065	34622-39-4	3014237			5.8978	4.2262	5.4389	3.9857	5.7913	0.3747	0.4771	0.7813	1.2271	0.5756
854	6-phosphogluconate	Carbohydrate	Pentose Phosphate Pathway	15442	LC/MS Neg	100000341	583.9	275.017	921-62-0;53411-70-4	91493	C00345	HMDB01316	0.186	0.2208	0.359	0.2225	0.6918	4.0918	4.0975	2.1216	1.9726	1.8982
1913	7-hydroxycholesterol (alpha or beta)	Lipid	Sterol	47890	LC/MS Pos Late	100005999	1930	367.336					0.9292	0.9555	1.0445	1.1174	1.0792	0.5043	0.7285	0.5361	0.7115	0.5868
2702	7-methylguanine	Nucleotide	Purine Metabolism, Guanine containing	35114	LC/MS Pos Early	100001456	2175	166.072	578-76-7	11361	C02242	HMDB00897	1.9405	1.8772	1.6083	1.0014	1.4813	0.4077	0.5211	0.3113	0.3677	0.3292
1241	acetyl CoA	Lipid	Fatty Acid Metabolism	43840	LC/MS Neg	1830	1691	403.556	102029-73-2	444493	C00024	HMDB01206	0.882	1.2139	1.118	0.8607	0.6263	0.1103	0.7177	0.1103	0.218	0.1103
1269	acetylcarnitine	Lipid	Fatty Acid Metabolism(Acyl Carnitine)	32198	LC/MS Pos Early	100000802	2282	204.123	5080-50-2	1	C02571	HMDB00201	2.1852	2.1943	2.1495	2.0852	3.3493	0.9387	1.366	1.3404	1.7767	1.5433
1303	acetylcholine	Lipid	Neurotransmitter	18790	LC/MS Pos Early	1749	2220	146.118	60-32-1				0.2623	0.3986	0.2579	0.3082	0.1365	0.5693	1.1843	0.7189	1.3531	0.8158
1038	acetylphosphate	Energy	Oxidative Phosphorylation	15488	LC/MS Polar	1211	4013.9	138.98	94249-01-1	186	C00227	HMDB01494	0.1582	0.1334	0.1469	0.1248	0.1439	2.5353	2.8494	2.0232	1.7247	1.7955
1018	aconitate [cis or trans]	Energy	TCA Cycle	46173	LC/MS Neg	100001359	580	173.009			C00417	HMDB00072	0.4713	0.627	0.4756	0.6621	1.0774	1.158	1.6116	1.1378	1.5189	1.7538
2667	adenine	Nucleotide	Purine Metabolism, Adenine containing	554	LC/MS Pos Early	880	2221	136.062	73-24-5	190	C00147	HMDB00034	6.3459	7.3224	7.4736	6.7041	5.8465	0.4685	0.8658	0.588	0.9906	0.7582
2666	adenosine	Nucleotide	Purine Metabolism, Adenine containing	555	LC/MS Pos Early	798	2169	268.104	58-61-7	60961	C00212	HMDB00050	16.1081	13.8726	13.8393	11.6177	10.7917	1.7585	2.663	0.761	1.2749	0.8897
2661	adenosine 2'-monophosphate (2'-AMP)	Nucleotide	Purine Metabolism, Adenine containing	36815	LC/MS Neg	100001694	1497.7	346.056	130-49-4	94136	C00946	HMDB11617	1.9126	2.9682	2.7649	1.744	0.9689	1.2083	1.641	1.0311	0.8128	0.7731
2662	adenosine 3',5'-cyclic monophosphate (cAMP)	Nucleotide	Purine Metabolism, Adenine containing	2831	LC/MS Neg	207	1952.2	328.045	60-92-4	6076	C00575	HMDB00058	1.3877	1.8183	1.3917	1.2901	1.1147	0.671	1.0753	1.2409	1.0854	1.29
2660	adenosine 3'-monophosphate (3'-AMP)	Nucleotide	Purine Metabolism, Adenine containing	35142	LC/MS Neg	100001449	1245	346.056	84-21-9	41211	C01367	HMDB03540	3.8188	5.9547	5.1924	4.2984	2.4779	0.9018	1.2422	0.8304	0.808	0.5869
2658	adenosine 5'-diphosphate (ADP)	Nucleotide	Purine Metabolism, Adenine containing	3108	LC/MS Neg	208	680	426.022	20398-34-9	6022	C00008	HMDB01341	2.3836	2.1399	1.9689	1.7204	2.9604	0.5412	0.769	1.1046	1.7281	1.5745
2805	adenosine 5'-diphosphoribose (ADP-ribose)	Cofactors and Vitamins	Nicotinate and Nicotinamide Metabolism	558	LC/MS Pos Early	215	553	560.079	68414-18-6	192	C00301	HMDB01178	0.6906	0.3564	0.5666	0.507	0.9761	0.6365	0.7683	0.953	1.7989	1.596
2659	adenosine 5'-monophosphate (AMP)	Nucleotide	Purine Metabolism, Adenine containing	32342	LC/MS Pos Early	209	1013	348.07	149022-20-8	6083	C00020	HMDB00045	11.4883	9.6741	10.207	8.1071	7.0158	0.5389	0.8201	0.9795	1.7486	1.4769
2665	adenylosuccinate	Nucleotide	Purine Metabolism, Adenine containing	18360	LC/MS Pos Early	1303	1230	464.081	19046-78-7	195	C03794	HMDB00536	1.5514	1	1.1496	1.2871	1.3681	0.0437	0.0437	0.0437	0.0437	0.0437
1174	adipate	Lipid	Fatty Acid, Dicarboxylate	21134	LC/MS Polar	100000863	3000	145.051	124-04-9	196	C06104	HMDB00448	0.3734	0.323	0.4319	0.5207	0.4447	0.323	0.6005	0.8879	0.5052	0.7453
1291	adipoylcarnitine	Lipid	Fatty Acid Metabolism(Acyl Carnitine)	52988	LC/MS Pos Early	100006614	2558	290.16					0.312	0.312	0.312	0.312	0.312	0.312	0.312	0.312	0.312	0.312
1102	adrenate (22:4n6)	Lipid	Polyunsaturated Fatty Acid (n3 and n6)	32980	LC/MS Neg	100001193	5678	331.264	2091-25-0	5497181	C16527	HMDB02226	0.1736	0.1736	0.1736	0.1736	0.1736	0.9737	0.1736	1.1096	0.2794	0.2678
26	alanine	Amino Acid	Alanine and Aspartate Metabolism	1126	LC/MS Pos Early	811	1700	90.055	56-41-7	5950	C00041	HMDB00161	1.6119	1.5238	1.468	1.519	1.9332	0.6656	0.9708	0.9503	1.205	1.2238
455	alanylleucine	Peptide	Dipeptide	37093	LC/MS Pos Early	100001890	3055	203.139	1638-60-4	259583		HMDB28691	0.6787	1.3214	1.3057	1.0735	0.7103	1.2513	1.9633	0.9265	0.5805	0.8204
2654	allantoin	Nucleotide	Purine Metabolism, (Hypo)Xanthine/Inosine containing	1107	LC/MS Polar	1002	1672	157.037	97-59-6	204	C02350	HMDB00462	1.2802	1.2932	1.1689	1.3536	1.5706	0.4281	0.7357	0.9637	1.0967	1.1212
281	alpha-hydroxyisovalerate	Amino Acid	Leucine, Isoleucine and Valine Metabolism	46537	LC/MS Polar	100001300	1052	117.056	600-37-3	99823		HMDB00407	1.0018	0.9775	0.8985	1.0122	1.1403	0.9106	1.6293	1.1605	1.2608	0.9814
1021	alpha-ketoglutarate	Energy	TCA Cycle	528	LC/MS Polar	93	2700	145.014	305-72-6;328-50-7;22202-68-2	51	C00026	HMDB00208	0.3285	0.364	0.3927	0.3779	0.6793	1.1731	1.2969	1.2445	1.7775	1.7174
2824	alpha-tocopherol	Cofactors and Vitamins	Tocopherol Metabolism	1561	LC/MS Pos Late	1105	2522	430.378	59-02-9;10191-41-0	14985	C02477	HMDB01893	1.5866	1.0961	2.4912	1.8159	2.4793	1.4534	1.9206	1.5947	1.2881	1.4842
888	arabitol/xylitol	Carbohydrate	Pentose Metabolism	48885	LC/MS Polar	100006430	1932.4	151.061					2.662	2.6815	2.7477	2.6319	3.3994	0.7828	0.9585	1.272	0.998	0.9861
890	arabonate/xylonate	Carbohydrate	Pentose Metabolism	48255	LC/MS Polar	100006115	2664.6	165.041					1.1155	0.8467	0.9301	1.0699	1.3983	0.6982	0.6982	0.6982	0.6982	0.6982
1071	arachidate (20:0)	Lipid	Long Chain Fatty Acid	1118	LC/MS Neg	893	6295	311.296	506-30-9	10467	C06425	HMDB02212	0.2571	0.5941	0.7466	0.2769	1.4701	0.7205	0.4809	1.5495	0.7303	0.6192
1101	arachidonate (20:4n6)	Lipid	Polyunsaturated Fatty Acid (n3 and n6)	1110	LC/MS Neg	229	5535	303.233	506-32-1	444899	C00219	HMDB01043	0.027	0.037	0.06	0.0189	0.1086	1.7565	1.1281	3.6334	0.5409	0.8908
355	arginine	Amino Acid	Urea cycle; Arginine and Proline Metabolism	1638	LC/MS Pos Early	231	2825	175.119	1119-34-2	232	C00062	HMDB00517	5.091	6.3027	5.939	5.039	4.9691	1.2351	1.2948	0.6071	0.961	0.9474
361	argininosuccinate	Amino Acid	Urea cycle; Arginine and Proline Metabolism	15497	LC/MS Pos Early	232	2745	291.13	156637-58-0	16950;828	C03406	HMDB00052	4.2535	4.573	4.2969	4.1372	5.6635	0.6627	0.9289	0.6497	0.8816	1.212
31	asparagine	Amino Acid	Alanine and Aspartate Metabolism	512	LC/MS Polar	917	2951.1	131.046	70-47-3	6267	C00152	HMDB00168	1.0587	1.4567	1.3185	1.1712	0.8147	0.636	0.7129	0.5398	0.6413	0.4903
29	aspartate	Amino Acid	Alanine and Aspartate Metabolism	443	LC/MS Pos Early	234	1165	134.045	56-84-8	5960	C00049	HMDB00191	1.8803	2.1106	1.7323	2.0965	2.0368	0.3378	0.4713	0.336	0.3769	0.4382
1843	behenoyl sphingomyelin (d18:1/22:0)*	Lipid	Sphingolipid Metabolism	48492	LC/MS Pos Late	100006294	3083	787.669					6.603	6.7349	6.4943	5.2481	5.2406	0.5488	0.6851	0.5141	0.4581	0.4638
2749	beta-alanine	Nucleotide	Pyrimidine Metabolism, Uracil containing	55	LC/MS Pos Early	244	1939	90.055	56-41-7;107-95-9	239	C00099	HMDB00056	0.5275	0.6304	0.5202	0.7874	0.7196	0.7094	1.134	1.0099	1.2535	1.4089
3118	beta-guanidinopropanoate	Xenobiotics	Food Component/Plant	35101	LC/MS Pos Early	100001411	2145	132.077	353-09-3	67701	C03065	HMDB13222	0.4422	1.0214	0.396	0.7797	1.273	0.5528	1.2131	1.1596	0.6078	1.2656
273	beta-hydroxyisovalerate	Amino Acid	Leucine, Isoleucine and Valine Metabolism	12129	LC/MS Polar	1442	1149.8	117.056	625-08-1	69362		HMDB00754	2.4417	2.5194	2.2856	2.5524	2.1163	0.7811	1.6905	0.7765	0.9508	0.9914
6	betaine	Amino Acid	Glycine, Serine and Threonine Metabolism	3141	LC/MS Pos Early	799	1064	118.086	107-43-7	247	C00719	HMDB00043	1.7347	1.5693	1.7279	1.5823	2.2841	0.8139	1.1711	0.9988	1.1681	1.0873
7	betaine aldehyde	Amino Acid	Glycine, Serine and Threonine Metabolism	15499	LC/MS Pos Early	1219	1915	120.102	7758-31-8	249	C00576	HMDB01252	0.3252	0.1803	0.2743	0.1803	0.3385	1.2405	2.0784	1.5899	1.7324	1.6055
2860	bilirubin (Z,Z)	Cofactors and Vitamins	Hemoglobin and Porphyrin Metabolism	43807	LC/MS Pos Late	1090	1840	585.271	635-65-4	5280352	C00486	HMDB00054	1.1191	1.0275	1.1766	1	1.2052	0.2111	0.2486	0.1906	0.1081	0.1459
2863	biliverdin	Cofactors and Vitamins	Hemoglobin and Porphyrin Metabolism	2137	LC/MS Pos Late	250	1016	583.255	55482-27-4;55482-27-4	5353439	C00500	HMDB01008	1.2	0.946	0.8807	1.0555	0.811	0.5748	0.5748	0.5748	0.5748	0.5748
1252	butyrylcarnitine	Lipid	Fatty Acid Metabolism (also BCAA Metabolism)	32412	LC/MS Pos Early	100001054	2860	232.154	25576-40-3	439829	C02862	HMDB02013	0.3966	0.3476	0.3132	0.2767	0.5261	0.7834	1.0454	1.1806	1.6228	1.7558
1297	carnitine	Lipid	Carnitine Metabolism	15500	LC/MS Pos Early	100000007	1978	162.113	461-05-2	10917	C00318	HMDB00062	0.8538	0.6747	0.8538	0.7328	0.8519	0.9629	1.4264	1.2665	1.4261	1.5525
441	carnosine	Peptide	Dipeptide Derivative	1768	LC/MS Pos Early	249	2942	227.114	305-84-0	439224	C00386	HMDB00033	2.127	2.0034	2.0171	1.8471	2.5605	0.3752	0.5884	0.5826	0.7171	0.6724
2919	catechol sulfate	Xenobiotics	Benzoate Metabolism	35320	LC/MS Neg	100001605	1906	188.986	4918-96-1	3083879	C00090	HMDB59724	1.0586	1.0931	0.7318	0.9038	0.9414	0.7318	0.7318	0.7318	0.7318	0.7318
256	C-glycosyltryptophan	Amino Acid	Tryptophan Metabolism	48782	LC/MS Pos Early	100006379	2685	367.15	180509-18-6	10981970			3.4711	2.522	2.7301	2.3428	4.1427	0.8075	1.0304	0.6736	0.9676	1.0524
1872	cholesterol	Lipid	Sterol	63	LC/MS Pos Late	266	2707	369.352	57-88-5	11025495	C00187	HMDB00067	1.1869	1.1793	1.2376	0.9986	1.1045	0.9138	1.3971	0.9901	0.9721	1.0942
1479	choline	Lipid	Phospholipid Metabolism	15506	LC/MS Pos Early	1256	1961	104.107	67-48-1	305	C00114	HMDB00097	1.0147	1.0048	0.9351	0.8686	0.878	1.1843	1.5161	0.9654	1.0255	0.9952
1480	choline phosphate	Lipid	Phospholipid Metabolism	34396	LC/MS Pos Early	267	700	184.073	72556-74-2	1014	C00588	HMDB01565	1.9316	1.7775	1.7184	1.7044	2.233	0.7236	0.9172	0.8401	0.9782	1.0311
1278	cis-4-decenoyl carnitine	Lipid	Fatty Acid Metabolism(Acyl Carnitine)	38178	LC/MS Pos Late	100002259	1057	314.233	98930-66-6				0.1159	0.2916	0.1159	0.4961	0.5544	0.1159	0.1159	0.1159	1.3158	0.1159
1016	citrate	Energy	TCA Cycle	1564	LC/MS Neg	1124	582	191.02	77-92-9	311	C00158	HMDB00094	0.6251	0.5913	0.7909	0.6184	1.61	1.0445	1.453	1.2893	1.4917	1.6411
360	citrulline	Amino Acid	Urea cycle; Arginine and Proline Metabolism	2132	LC/MS Pos Early	391	1520	176.103	372-75-8	9750	C00327	HMDB00904	0.2944	0.3584	0.3257	0.3132	0.3079	1.3832	1.6277	1.107	1.1809	1.0366
2814	coenzyme A	Cofactors and Vitamins	Pantothenate and CoA Metabolism	46322	LC/MS Neg	270	1448	382.55	85-61-0;18439-24-2	317	C00010	HMDB01423	0.8048	0.5041	1.4384	0.3737	1.6679	0.517	0.7649	1.2111	0.8888	0.9521
384	creatine	Amino Acid	Creatine Metabolism	27718	LC/MS Pos Early	1221	1947	132.077	57-00-1	586	C00300	HMDB00064	0.5358	0.5523	0.5245	0.5458	0.6839	0.6881	0.9353	0.8388	1.0219	1.0514
387	creatine phosphate	Amino Acid	Creatine Metabolism	33951	LC/MS Polar	100000112	3831	210.029	922-32-7	587	C02305	HMDB01511	0.1847	0.2178	0.196	0.3195	0.7194	0.6763	0.9192	1.2927	1.4919	2.4837
385	creatinine	Amino Acid	Creatine Metabolism	513	LC/MS Pos Early	275	2055	114.066	60-27-5	588	C00791	HMDB00562	1.243	1.0267	1.0555	0.9803	1.2179	0.5863	0.9395	0.7889	1.0888	0.9318
331	cystathionine	Amino Acid	Methionine, Cysteine, SAM and Taurine Metabolism	15705	LC/MS Pos Early	310	2270	223.075	535-34-2	439258	C02291	HMDB00099	3.7434	3.4879	3.3647	3.6643	5.6349	0.1639	0.2598	0.3185	0.3942	0.4121
336	cysteine	Amino Acid	Methionine, Cysteine, SAM and Taurine Metabolism	1868	LC/MS Pos Early	800	1488	122.027	52-90-4;56-89-3	5862	C00097	HMDB00574	1.0082	0.8589	1.0831	0.6508	0.8954	0.3989	0.4549	0.3836	0.4792	0.4894
412	cysteine-glutathione disulfide	Amino Acid	Glutathione Metabolism	35159	LC/MS Pos Early	100001437	2465	427.095	13081-14-6	4247235		HMDB00656	0.1994	0.1994	0.1994	0.1994	0.1994	0.1994	0.1994	0.2883	0.3541	0.3475
415	cysteinylglycine	Amino Acid	Glutathione Metabolism	35637	LC/MS Pos Early	278	2132	179.048	19246-18-5	439498	C01419	HMDB00078	2.2939	1.926	1.8595	1.7932	2.3755	0.208	0.3367	0.0898	0.0898	0.0898
2758	cytidine	Nucleotide	Pyrimidine Metabolism, Cytidine containing	514	LC/MS Pos Early	827	2124	244.093	65-46-3	6175	C00475	HMDB00089	3.1913	3.022	2.7941	2.5919	3.0792	1.6578	1.951	0.5665	0.5584	0.3022
1481	cytidine 5'-diphosphocholine	Lipid	Phospholipid Metabolism	34418	LC/MS Polar	1220	4200	533.106	33818-15-4	13804	C00307	HMDB01413	1.9958	1.8322	1.7355	1.0955	1.6108	0.4468	0.5339	0.8597	1.0047	0.8536
2755	cytidine 5'-monophosphate (5'-CMP)	Nucleotide	Pyrimidine Metabolism, Cytidine containing	2372	LC/MS Pos Early	282	835	324.059	63-37-6	6131	C00055	HMDB00095	2.4678	2.2259	2.139	1.8333	2.2751	0.9147	1.1841	0.933	1.2101	0.9834
976	cytidine 5'-monophospho-N-acetylneuraminic acid	Carbohydrate	Nucleotide Sugar	36831	LC/MS Polar	1223	3900	613.14	3063-71-6	448209	C00128	HMDB01176	1.7171	1.6352	1.6917	1.0468	1.8311	0.6197	0.6756	0.784	0.9835	0.9789
2754	cytidine diphosphate	Nucleotide	Pyrimidine Metabolism, Cytidine containing	2841	LC/MS Neg	280	580	402.011	34393-59-4	6132	C00112	HMDB01546	0.436	0.4091	0.4307	0.4209	1.0735	0.9265	1.2304	1.7238	2.1438	1.724
2753	cytidine triphosphate	Nucleotide	Pyrimidine Metabolism, Cytidine containing	2844	LC/MS Neg	281	575	481.977	36051-68-0	6176	C00063	HMDB00082	0.0296	0.0296	0.0851	0.0296	0.365	0.8601	0.9707	1.4621	1.827	2.1096
1487	cytidine-5'-diphosphoethanolamine	Lipid	Phospholipid Metabolism	34410	LC/MS Polar	100001407	4210	445.053	72842-05-8	123727	C00570	HMDB01564	4.3122	3.981	4.0064	3.238	4.4605	0.1851	0.1851	0.3016	0.1851	0.1851
2759	cytosine	Nucleotide	Pyrimidine Metabolism, Cytidine containing	573	LC/MS Pos Early	881	2060	112.05	71-30-7	597	C00380	HMDB00630	0.1299	0.1299	0.1299	0.1299	0.1299	0.6575	1.0003	0.8134	1.0364	0.4675
1296	deoxycarnitine	Lipid	Carnitine Metabolism	36747	LC/MS Pos Early	100001662	2052	146.118	6249-56-5	134	C01181	HMDB01161	2.3394	2.1441	2.129	2.3286	2.8057	0.8728	1.2749	1.0488	1.2976	1.2819
2055	deoxycholate	Lipid	Secondary Bile Acid Metabolism	1114	LC/MS Neg	302	5294	391.285	83-44-3	222528	C04483	HMDB00626	3.426	2.6411	2.6822	3.3866	3.0313	1.4822	1.88	1.0064	1.2142	1.1496
1105	dihomo-linoleate (20:2n6)	Lipid	Polyunsaturated Fatty Acid (n3 and n6)	17805	LC/MS Neg	1231	5730	307.264	2091-39-6	6439848	C16525	HMDB05060	0.1189	0.2408	0.3237	0.0916	0.7388	1.6017	0.7683	1.9028	0.447	0.4938
1100	dihomo-linolenate (20:3n3 or n6)	Lipid	Polyunsaturated Fatty Acid (n3 and n6)	35718	LC/MS Neg	100001739	5596	305.249	17046-59-2	5280581	C03242	HMDB02925	0.0777	0.1461	0.1989	0.0665	0.2982	1.6409	0.8503	1.7437	0.2312	0.3485
2719	dihydroorotate	Nucleotide	Pyrimidine Metabolism, Orotate containing	601	LC/MS Polar	923	1910.1	157.025	155-54-4	648	C00337	HMDB03349	0.0034	0.0034	0.0034	0.0034	0.0034	0.0034	0.0034	0.0034	0.0034	0.0034
840	dihydroxyacetone phosphate (DHAP)	Carbohydrate	Glycolysis, Gluconeogenesis, and Pyruvate Metabolism	15522	LC/MS Neg	309	603	168.991	102783-56-2	668	C00111	HMDB01473	0.2267	0.311	0.3151	0.2911	0.3105	2.9798	4.2135	3.4523	3.9798	3.6846
367	dimethylarginine (SDMA + ADMA)	Amino Acid	Urea cycle; Arginine and Proline Metabolism	36808	LC/MS Pos Early	100001810	2850	203.15	102783-24-4	123831	C03626	HMDB01539	1.8866	2.3386	2.1372	1.9193	1.6477	0.7326	0.8487	0.432	0.5375	0.4179
5	dimethylglycine	Amino Acid	Glycine, Serine and Threonine Metabolism	5086	LC/MS Pos Early	806	1104	104.071	1118-68-9	673	C01026	HMDB00092	1.086	1.1124	1.1879	1.005	1.341	0.4889	0.7382	0.4803	0.4793	0.6311
1104	docosadienoate (22:2n6)	Lipid	Polyunsaturated Fatty Acid (n3 and n6)	32415	LC/MS Neg	100001182	6034	335.296	7370-49-2	5282807	C16533	HMDB61714	0.3153	0.5482	0.8796	0.3274	2.481	0.9805	0.6069	2.2289	0.9238	1.062
1092	docosahexaenoate (DHA; 22:6n3)	Lipid	Polyunsaturated Fatty Acid (n3 and n6)	44675	LC/MS Neg	100000665	5525	327.233	6217-54-5	445580	C06429	HMDB02183	0.0405	0.0633	0.1141	0.0317	0.1856	1.28	0.9775	3.425	0.6003	1.126
1091	docosapentaenoate (n3 DPA; 22:5n3)	Lipid	Polyunsaturated Fatty Acid (n3 and n6)	32504	LC/MS Neg	100001181	5571	329.249	2234-74-4	6441454	C16513	HMDB01976	0.0705	0.1127	0.1625	0.0746	0.2888	1.4789	1.0439	2.9272	0.4846	0.6369
1103	docosapentaenoate (n6 DPA; 22:5n6)	Lipid	Polyunsaturated Fatty Acid (n3 and n6)	37478	LC/MS Neg	100001580	5624.5	329.249	25182-74-5	6441454	C16513	HMDB01976	0.0444	0.0999	0.1228	0.0419	0.1856	2.0119	1.3633	4.8685	1.1884	1.6
1093	docosatrienoate (22:3n3)	Lipid	Polyunsaturated Fatty Acid (n3 and n6)	32417	LC/MS Neg	100001195	5823	333.28	59708-86-0	5312556	C16534	HMDB02823	0.0103	0.0103	0.0103	0.0103	0.0103	0.7513	0.5543	2.2334	0.3758	0.5635
1090	eicosapentaenoate (EPA; 20:5n3)	Lipid	Polyunsaturated Fatty Acid (n3 and n6)	18467	LC/MS Neg	2050	5450	301.217	10-2005-9;10417-94-4	446284	C06428	HMDB01999	0.0264	0.0537	0.0803	0.0385	0.1224	1.3015	1.0502	1.8924	0.3574	0.55
1074	eicosenoate (20:1)	Lipid	Long Chain Fatty Acid	33587	LC/MS Neg	100001335	5950	309.28		5282768		HMDB02231	0.2191	0.4706	0.6196	0.2162	1.2188	1.4042	0.9387	2.3267	0.7151	0.9096
1079	erucate (22:1n9)	Lipid	Long Chain Fatty Acid	1552	LC/MS Neg	1087	6355.6	337.311	112-86-7	5281116	C08316	HMDB02068	0.1646	0.2485	1.6514	0.0151	1.2733	0.038	0.0375	2.2493	0.6806	0.969
3166	erythritol	Xenobiotics	Food Component/Plant	20699	LC/MS Polar	100000846	1491	167.056	149-32-6	222285	C00503	HMDB02994	0.8529	0.7183	0.6862	0.8181	0.9054	0.8892	1.1927	1.0689	0.9893	1.1628
1009	erythronate*	Carbohydrate	Aminosugar Metabolism	42420	LC/MS Polar	100001320	2186	135.03	88759-55-1	2781043		HMDB00613	0.9184	0.8938	0.9705	0.8288	1.0678	0.7924	1.0558	1.3601	1.5048	1.5753
302	ethylmalonate	Amino Acid	Leucine, Isoleucine and Valine Metabolism	15765	LC/MS Polar	2054	2785	131.035	601-75-2	11756		HMDB00622	0.7884	1.0737	0.995	0.9993	0.9105	1.0007	1.1483	1.2302	1.7175	1.3858
2808	flavin adenine dinucleotide (FAD)	Cofactors and Vitamins	Riboflavin Metabolism	2134	LC/MS Neg	327	2425	784.15	146-14-5;84366-81-4	643975	C00016	HMDB01248	0.7333	0.7887	0.7241	0.6685	0.7642	1.1635	1.2608	1.026	1.1688	1.1727
2809	flavin mononucleotide (FMN)	Cofactors and Vitamins	Riboflavin Metabolism	15797	LC/MS Neg	100000251	2390	455.097	130-40-5	710	C00061	HMDB01520	0.1974	0.2024	0.2322	0.2061	0.2974	1.1134	1.5745	1.3659	1.2561	0.8897
1025	fumarate	Energy	TCA Cycle	1643	LC/MS Polar	330	3084	115.004	100-17-8	444972	C00122	HMDB00134	1.3269	1.289	1.1757	1.0889	1.0323	0.9838	1.047	0.8405	1.1054	1.0276
960	galactonate	Carbohydrate	Fructose, Mannose and Galactose Metabolism	27719	LC/MS Polar	100001026	3085	195.051	299-28-5	128869	C00880	HMDB00565	0.9042	0.2777	0.6191	0.7528	0.7165	1	1.6412	0.9555	1.1901	1.2742
45	gamma-aminobutyrate (GABA)	Amino Acid	Glutamate Metabolism	1416	LC/MS Pos Early	141	2048	104.071	56-12-2	119	C00334	HMDB00112	0.3968	0.3979	0.4014	0.4377	0.6034	1.2597	1.9723	1.7239	2.2038	2.3496
425	gamma-glutamylalanine	Peptide	Gamma-glutamyl Amino Acid	37063	LC/MS Pos Early	100001843	1986	219.098	5875-41-2	440103		HMDB29142	0.3561	0.3561	0.3561	0.3561	0.3561	0.7987	1.3532	0.3561	0.8954	1.1046
426	gamma-glutamylcysteine	Peptide	Gamma-glutamyl Amino Acid	1778	LC/MS Pos Early	1036	2118	251.07	636-58-8	842	C00669	HMDB01049	4.3824	4.3346	3.815	4.5497	5.8218	0.2821	0.2821	0.2821	0.2821	0.2821
433	gamma-glutamyl-epsilon-lysine	Peptide	Gamma-glutamyl Amino Acid	33934	LC/MS Pos Early	100001262	2717	276.155	17105-15-6	65254;14284565		HMDB03869	0.9153	2.2201	2.4312	2.0243	1.0847	0.1806	0.1806	0.1806	0.6723	0.4128
427	gamma-glutamylglutamate	Peptide	Gamma-glutamyl Amino Acid	36738	LC/MS Pos Early	331	1775	277.103	1116-22-9	92865	C05282	HMDB11737	0.0498	0.0457	0.0768	0.0496	0.0376	0.6552	0.9953	1.4671	1.9271	2.1009
428	gamma-glutamylglutamine	Peptide	Gamma-glutamyl Amino Acid	2730	LC/MS Pos Early	1140	1430	276.119	10148-81-9	150914	C05283	HMDB11738	0.2787	0.2787	0.2787	0.2787	0.2787	0.3759	0.4708	0.2787	0.2788	0.2838
431	gamma-glutamylisoleucine*	Peptide	Gamma-glutamyl Amino Acid	34456	LC/MS Pos Early	100001485	2940	261.144		14253342		HMDB11170	0.1039	0.1204	0.1039	0.1039	0.2161	1.4401	2.5034	1.7384	2.455	2.3345
432	gamma-glutamylleucine	Peptide	Gamma-glutamyl Amino Acid	18369	LC/MS Pos Early	1268	2991	261.144	2566-39-4	151023		HMDB11171	0.5825	0.5347	0.6803	0.5135	0.5154	0.996	1.4003	1.004	1.6761	1.8419
434	gamma-glutamylmethionine	Peptide	Gamma-glutamyl Amino Acid	44872	LC/MS Pos Early	100001313	2640	279.101	17663-87-5	7009567		HMDB29155	0.5919	0.5919	0.5919	0.5919	0.5919	0.5919	0.5919	0.5919	0.5919	0.5919
436	gamma-glutamylthreonine*	Peptide	Gamma-glutamyl Amino Acid	33364	LC/MS Pos Early	100001314	1750	249.108	5652-48-2			HMDB29159	0.6722	0.0823	0.7514	0.0823	0.8462	0.3072	1.2075	4.8687	6.8879	7.0821
439	gamma-glutamylvaline	Peptide	Gamma-glutamyl Amino Acid	43829	LC/MS Pos Early	100001126	2700	247.129	2746-34-1	7015683		HMDB11172	1.2361	1.1609	1.1867	1	1.3758	1.8954	2.7356	2.352	3.481	3.348
982	glucosamine-6-phosphate	Carbohydrate	Aminosugar Metabolism	580	LC/MS Polar	290	4521.5	258.038	3616-42-0	439217	C00352	HMDB01254	1.2947	2.1574	2.9113	1.9388	3.4273	3.7134	3.1053	1.2014	1.5738	0.7845
831	glucose	Carbohydrate	Glycolysis, Gluconeogenesis, and Pyruvate Metabolism	48152	LC/MS Polar	572	2342	225.062	50-99-7	79025	C00031	HMDB00122	0.4071	0.3398	0.3398	0.3483	0.4254	8.932	5.0095	2.176	2.1427	1.9104
832	glucose 6-phosphate	Carbohydrate	Glycolysis, Gluconeogenesis, and Pyruvate Metabolism	31260	LC/MS Polar	291	4537	259.022	103192-55-8	5958	C00668	HMDB01401	1.8479	2.1189	1.8385	1.8217	2.9708	2.7748	2.2357	1.0921	1.5515	1.2396
986	glucuronate	Carbohydrate	Aminosugar Metabolism	15443	LC/MS Polar	100000257	3233.3	193.035	207300-70-7	444791	C00191	HMDB00127	1.2595	0.9392	0.9214	0.6693	0.8495	0.5639	0.4873	0.9054	0.8159	1.1401
40	glutamate	Amino Acid	Glutamate Metabolism	57	LC/MS Pos Early	561	1500	148.06	56-86-0	611	C00025	HMDB00148	0.1606	0.2035	0.1993	0.2002	0.2946	0.769	1.0112	0.9117	1.1541	1.1395
51	glutamate, gamma-methyl ester	Amino Acid	Glutamate Metabolism	33487	LC/MS Pos Early	100001103	2170	162.076	1499-55-4	68662			1.1917	1.6425	1.4345	1.4807	1.0363	0.7412	0.9283	0.5183	0.6416	0.6115
41	glutamine	Amino Acid	Glutamate Metabolism	53	LC/MS Pos Early	563	1291	147.076	56-85-9	5961	C00064	HMDB00641	0.1907	0.3874	0.3758	0.3309	0.2124	0.6797	0.8039	0.474	0.6132	0.458
89	glutarate (pentanedioate)	Amino Acid	Lysine Metabolism	396	LC/MS Polar	339	2900	131.035	110-94-1	743	C00489	HMDB00661	1.2346	1.0994	1.2102	1.1357	1.3397	0.7138	0.9797	1.0203	1.2326	1.1587
410	glutathione, oxidized (GSSG)	Amino Acid	Glutathione Metabolism	27727	LC/MS Pos Early	448	2667	613.159	103239-24-3	65359	C00127	HMDB03337	0.9096	0.9769	1.0149	1.0904	1.8719	0.7161	1.1474	1.1274	1.6696	1.5077
409	glutathione, reduced (GSH)	Amino Acid	Glutathione Metabolism	2127	LC/MS Pos Early	496	2000	308.091	70-18-8	124886	C00051	HMDB00125	8.8847	5.276	7.6065	5.2533	11.1036	0.6337	0.696	0.6419	0.7874	0.9911
851	glycerate	Carbohydrate	Glycolysis, Gluconeogenesis, and Pyruvate Metabolism	1572	LC/MS Polar	1052	2070.4	105.019	600-19-1	752	C00258	HMDB00139	0.08	0.1398	0.1089	0.0824	0.102	1.5634	1.7852	1.5168	1.4086	1.1124
1770	glycerol	Lipid	Glycerolipid Metabolism	15122	LC/MS Neg	1254	758	91.0401	56-81-5	753	C00116	HMDB00131	1.774	1.819	1.6857	1.2639	1.1274	1.4586	1.4695	0.9203	1.4466	0.6031
1771	glycerol 3-phosphate	Lipid	Glycerolipid Metabolism	43847	LC/MS Polar	100000258	3938.7	171.006	29849-82-9	754	C00093	HMDB00126	0.4385	0.4698	0.5654	0.3932	0.7757	1.0832	1.1656	0.9874	0.8176	1.0189
1488	glycerophosphoethanolamine	Lipid	Phospholipid Metabolism	37455	LC/MS Polar	100001620	3075	214.049	33049-08-0	123874	C01233	HMDB00114	1.386	1.5015	1.566	1.3826	1.3604	0.6401	0.7772	0.7168	0.6142	0.623
1776	glycerophosphoglycerol	Lipid	Glycerolipid Metabolism	48857	LC/MS Polar	100001619	2430	245.043		439964	C03274		0.7493	0.7381	0.8438	0.7164	0.701	0.385	0.5505	0.5488	0.5977	0.5998
1490	glycerophosphoinositol*	Lipid	Phospholipid Metabolism	52307	LC/MS Pos Early	100001621	516	335.074	16824-65-0				0.613	0.6415	0.7018	0.6595	0.7946	0.6598	0.8038	0.7757	0.8747	0.858
1482	glycerophosphorylcholine (GPC)	Lipid	Phospholipid Metabolism	15990	LC/MS Pos Early	100000269	672	258.11	28319-77-9	71920	C00670	HMDB00086	0.4018	0.4656	0.4844	0.3918	0.3952	1.0151	1.2459	0.9622	1.0828	0.9359
1	glycine	Amino Acid	Glycine, Serine and Threonine Metabolism	58	LC/MS Pos Early	340	1375	76.0393	56-40-6	750	C00037	HMDB00123	2.2847	2.0864	2.0743	2.1111	2.8616	0.6851	0.9115	0.7027	0.9017	0.8941
2042	glycochenodeoxycholate	Lipid	Primary Bile Acid Metabolism	32346	LC/MS Neg	1628	5236.1	448.307	16564-43-5	12544	C05466	HMDB00637	0.5191	0.5191	0.5191	0.5191	0.5191	0.5191	0.5191	0.5191	0.5191	0.5191
1856	glycosyl-N-palmitoyl-sphingosine	Lipid	Sphingolipid Metabolism	53013	LC/MS Pos Late	100009272	2623	700.572					1.2982	1.7609	1.5151	1.3339	1.3081	1.4172	1.7795	1.5887	1.5925	1.8835
1855	glycosyl-N-stearoyl-sphingosine	Lipid	Sphingolipid Metabolism	52234	LC/MS Pos Late	100001882	3053	728.604					4.2157	5.207	5.0327	4.2537	4.551	0.9544	1.1286	0.943	0.7527	0.6252
566	glycylisoleucine	Peptide	Dipeptide	36659	LC/MS Pos Early	100001790	3002	189.123	19461-38-2	88079		HMDB28844	1.0918	2.5586	2.4479	2.0006	1.4641	1.0299	1.6744	0.6654	0.7544	0.734
567	glycylleucine	Peptide	Dipeptide	34398	LC/MS Pos Early	100001258	3059	189.123	869-19-2	92843	C02155	HMDB00759	1.1857	1.9276	2.0713	1.5163	1.2561	1.1158	1.4036	0.758	0.8286	0.798
577	glycylvaline	Peptide	Dipeptide	18357	LC/MS Pos Early	100000487	2734	175.108	1963-21-9	97417		HMDB28854	1.0162	1.6046	1.619	1.2848	1.0377	1.1146	1.5889	0.8507	0.8697	0.9906
390	guanidinoacetate	Amino Acid	Creatine Metabolism	43802	LC/MS Pos Early	344	1937	118.061	352-97-6	763	C00581	HMDB00128	0.019	0.0344	0.019	0.019	0.019	0.9492	1.1811	0.9696	1.4314	1.4272
2700	guanine	Nucleotide	Purine Metabolism, Guanine containing	32352	LC/MS Pos Early	172	2032	152.057	73-40-5	764	C00242	HMDB00132	0.3968	0.4329	0.4069	0.3766	0.3003	0.9774	1.2151	0.8623	0.7042	0.8079
2699	guanosine	Nucleotide	Purine Metabolism, Guanine containing	1573	LC/MS Neg	1099	1662	282.084	118-00-3	6802	C00387	HMDB00133	0.1486	0.1939	0.174	0.1655	0.0648	1.2584	1.6259	0.9867	0.6814	0.4669
2695	guanosine 3'-monophosphate (3'-GMP)	Nucleotide	Purine Metabolism, Guanine containing	39786	LC/MS Neg	100002704	773.9	362.051	117-68-0	3522			2.5569	3.1731	2.6285	2.3436	1.6615	1.2935	1.937	1.2598	1.3511	0.9464
2693	guanosine 5'- diphosphate (GDP)	Nucleotide	Purine Metabolism, Guanine containing	2848	LC/MS Neg	346	639	442.017	43139-22-6	8977	C00035	HMDB01201	1.3447	0.5435	1.1246	0.6383	0.412	0.5604	0.7688	1.769	2.09	2.5949
2694	guanosine 5'- monophosphate (5'-GMP)	Nucleotide	Purine Metabolism, Guanine containing	2849	LC/MS Pos Early	347	800	364.065	5550-12-09	6804	C00144	HMDB01397	5.8086	5.0671	5.1919	4.1185	3.1883	0.7321	1.0584	0.9895	1.3946	1.0105
971	guanosine 5'-diphospho-fucose	Carbohydrate	Nucleotide Sugar	15903	LC/MS Neg	335	755	588.075	15839-70-0				0.8533	0.8091	0.7645	0.7933	0.8617	1.1613	1.3878	1.1815	1.504	1.3859
2692	guanosine 5'-triphosphate	Nucleotide	Purine Metabolism, Guanine containing	2847	LC/MS Neg	345	592	521.983	373-49-9	6830	C00044	HMDB01273	0.2229	0.2229	0.2229	0.2229	0.2229	0.2229	0.327	0.8707	1.3704	1.658
2823	gulonic acid*	Cofactors and Vitamins	Ascorbate and Aldarate Metabolism	46957	LC/MS Polar	100001586	2750	195.051	20246-53-1	9794176			0.2667	0.189	0.2942	0.1549	0.2911	0.8562	1.2529	1.5888	1.8994	1.9808
1043	heptanoate (7:0)	Lipid	Medium Chain Fatty Acid	1644	LC/MS Neg	925	3670	129.092	111-14-8	8094	C17714	HMDB00666	0.4344	0.5538	0.6929	0.4877	0.6321	0.8913	1	1.4531	1.0817	1.3514
1273	hexanoylcarnitine	Lipid	Fatty Acid Metabolism(Acyl Carnitine)	32328	LC/MS Pos Early	100000781	3308	260.186	6920-35-0	6426853		HMDB00705	1.3297	1.1239	1.3321	1.4699	1.5139	1.0337	1.7632	1.5456	1.8219	1.6536
2890	hippurate	Xenobiotics	Benzoate Metabolism	15753	LC/MS Neg	100000014	2106.9	178.051	495-69-2	464	C01586	HMDB00714	1.3144	1.1508	0.9572	0.9015	1.0096	1.7521	2.6733	2.6012	2.4311	2.0788
57	histidine	Amino Acid	Histidine Metabolism	59	LC/MS Neg	355	755.9	154.062	5934-29-2	6274	C00135	HMDB00177	1.5788	1.3941	1.3389	1.15	1.543	0.6398	1.0143	0.6989	0.883	0.7583
362	homoarginine	Amino Acid	Urea cycle; Arginine and Proline Metabolism	22137	LC/MS Pos Early	100000961	2882	189.135	156-86-5	9085	C01924	HMDB00670	2.6514	2.9734	2.2606	2.0789	2.8436	0.9695	1.0305	1.1856	1.8951	0.8531
363	homocitrulline	Amino Acid	Urea cycle; Arginine and Proline Metabolism	22138	LC/MS Pos Early	100000963	1908	190.119	1190-49-4	65072	C02427	HMDB00679	3.2163	2.2012	2.7237	2.3909	4.3515	0.1649	0.4429	0.4226	0.6792	0.7177
18	homoserine	Amino Acid	Glycine, Serine and Threonine Metabolism	18351	LC/MS Polar	100000458	2875.8	118.051	672-15-1	12647	C00263	HMDB00719	0.1535	0.1535	0.1535	0.1535	0.1535	0.1535	0.1535	0.1535	0.1535	0.1535
346	hypotaurine	Amino Acid	Methionine, Cysteine, SAM and Taurine Metabolism	590	LC/MS Pos Early	358	724	110.027	300-84-5	107812	C00519	HMDB00965	1.088	0.9923	1.1237	1.2289	1.5157	0.2187	0.3269	0.329	0.3559	0.5448
2645	hypoxanthine	Nucleotide	Purine Metabolism, (Hypo)Xanthine/Inosine containing	3127	LC/MS Neg	171	1291.2	135.031	68-94-0	790	C00262	HMDB00157	0.0467	0.0444	0.0454	0.043	0.0381	1.0257	1.3552	1.0195	1.007	0.9455
69	imidazole lactate	Amino Acid	Histidine Metabolism	15716	LC/MS Pos Early	100000263	2040	157.061	14403-45-3	440129	C05568	HMDB02320	49.7435	40.3834	46.9886	46.1548	56.9187	0.6164	0.9928	0.962	1.1943	1.1108
68	imidazole propionate	Amino Acid	Histidine Metabolism	40730	LC/MS Pos Early	100003434	2263	141.066	1074-59-5	70630		HMDB02271	1.1919	1.1583	1.1201	1.2151	1.2827	0.4805	0.6876	0.6183	0.7725	0.7436
219	indolelactate	Amino Acid	Tryptophan Metabolism	18349	LC/MS Neg	100000463	2286	204.067	832-97-3	92904	C02043	HMDB00671	17.0553	18.1491	16.1374	18.4109	17.9431	1	1.7707	1.8894	1.7346	1.5809
2644	inosine	Nucleotide	Purine Metabolism, (Hypo)Xanthine/Inosine containing	1123	LC/MS Pos Early	361	1269	269.088	58-63-9	6021	C00294	HMDB00195	0.0488	0.0559	0.047	0.0459	0.0358	1.5411	1.7548	1.2226	1.1101	0.8736
2643	inosine 5'-monophosphate (IMP)	Nucleotide	Purine Metabolism, (Hypo)Xanthine/Inosine containing	2133	LC/MS Pos Early	362	650	349.054	4691-65-0	8582	C00130	HMDB00175	1.2803	1.4125	1.1919	1.6037	1.5017	1.5668	2.6422	1.638	1.6912	1.3337
1459	inositol 1-phosphate (I1P)	Lipid	Inositol Metabolism	43849	LC/MS Polar	370	4785	259.022	573-35-3;106032-59-1	440194	C04006	HMDB00213	1.4185	1.2751	1.0937	0.931	1.3104	0.4224	0.5839	0.2432	0.2432	0.2432
838	Isobar: fructose 1,6-diphosphate, glucose 1,6-diphosphate, myo-inositol 1,4 or 1,3-diphosphate	Carbohydrate	Glycolysis, Gluconeogenesis, and Pyruvate Metabolism	46896	LC/MS Neg	100002180	551	338.989					0.2443	0.2077	0.3668	0.1326	0.4001	13.1008	21.5113	26.2814	22.647	19.2971
307	isobutyrylcarnitine	Amino Acid	Leucine, Isoleucine and Valine Metabolism	33441	LC/MS Pos Early	100001055	2810	232.154	25518-49-4	168379		HMDB00736	9.3496	7.5987	6.5512	9.0646	10.1302	0.4831	0.9238	0.7719	0.7542	0.8279
1020	isocitrate	Energy	TCA Cycle	12110	LC/MS Pos Early	1206	773	210.061	20226-99-7	1198	C00311	HMDB00193	0.1215	0.1215	0.1215	0.1215	0.3968	0.5639	1.029	0.975	1.2664	1.2839
291	isoleucine	Amino Acid	Leucine, Isoleucine and Valine Metabolism	1125	LC/MS Pos Early	376	2800	132.102	73-32-5	6306	C00407	HMDB00172	0.919	1.0017	0.9918	0.8841	1.0397	0.758	0.9983	0.7488	0.907	0.8291
601	isoleucylglycine	Peptide	Dipeptide	40008	LC/MS Pos Early	100003169	2719	189.123	868-28-0	342532			0.9581	1.3355	1.4175	1.0683	1.0053	0.9119	1.2889	0.7034	0.8949	0.6992
270	isovalerylcarnitine	Amino Acid	Leucine, Isoleucine and Valine Metabolism	34407	LC/MS Pos Early	100001393	3085	246.17	31023-24-2	6426851		HMDB00688	2.5679	2.2731	2.2377	2.3601	2.6157	0.4046	0.6246	0.5482	0.4852	0.5101
1030	itaconate (methylenesuccinate)	Energy	TCA Cycle	18373	LC/MS Polar	100000455	2969	129.019	97-65-4	811	C00490	HMDB02092	0.781	1.011	1	1.0233	0.8301	0.781	0.781	0.781	0.781	0.781
225	kynurenine	Amino Acid	Tryptophan Metabolism	15140	LC/MS Pos Early	100000265	2739	209.092	2922-83-0	161166	C00328	HMDB00684	0.5088	0.4416	0.4694	0.4049	0.6261	2.328	3.2964	2.7725	3.3737	3.0208
848	lactate	Carbohydrate	Glycolysis, Gluconeogenesis, and Pyruvate Metabolism	527	LC/MS Neg	482	681.6	89.0244	79-33-4	612	C00186	HMDB00190	0.242	0.2888	0.2403	0.8617	0.2157	0.9879	1.2473	1.2026	1.653	1.24
904	lactose	Carbohydrate	Disaccharides and Oligosaccharides	567	LC/MS Polar	393	3500	387.114	5965-66-2	84571	C00243	HMDB00186	1.5644	2.096	1.908	1.89	1.6338	0.1402	0.3725	0.3429	0.3939	0.3434
1857	lactosyl-N-palmitoyl-sphingosine	Lipid	Sphingolipid Metabolism	53010	LC/MS Pos Late	100009030	2527	862.625	4201-62-1				0.402	0.4438	0.4012	0.3349	0.3202	3.3295	4.1631	3.45	3.1861	3.0329
262	leucine	Amino Acid	Leucine, Isoleucine and Valine Metabolism	60	LC/MS Pos Early	397	2864	132.102	61-90-5	6106	C00123	HMDB00687	0.8293	1.0124	0.9689	0.8303	0.846	0.9876	1.1689	0.7972	0.9563	0.8136
614	leucylalanine	Peptide	Dipeptide	40010	LC/MS Pos Early	100003179	2801	203.139	7298-84-2	259321			1	1.874	1.8525	1.5173	0.9376	1.4009	1.2898	0.1789	0.4639	0.6609
780	leucylglutamine*	Peptide	Dipeptide	48189	LC/MS Pos Early	100003183	2620	260.161		4305457			1.4494	2.9478	2.6703	1.8116	1.3046	1.2928	1.8031	0.2038	0.3636	0.2846
619	leucylglycine	Peptide	Dipeptide	40045	LC/MS Pos Early	100003185	2778	189.123	686-50-0	79070			0.9677	1.643	1.7419	1.2333	1.0323	1.1089	1.4712	0.7266	0.7009	0.7698
1096	linoleate (18:2n6)	Lipid	Polyunsaturated Fatty Acid (n3 and n6)	1105	LC/MS Neg	180	5535	279.233	60-33-3	5280450	C01595	HMDB00673	0.2828	0.5307	0.6858	0.2453	1.2113	0.9917	0.6052	1.0083	0.1384	0.2841
1098	linolenate [alpha or gamma; (18:3n3 or 6)]	Lipid	Polyunsaturated Fatty Acid (n3 and n6)	34035	LC/MS Neg	100001337	5450	277.217		5280934	C06426	HMDB03073	0.458	0.6732	0.9278	0.4839	1.4903	1.893	1.409	1.4905	0.4717	0.5591
1285	linoleoylcarnitine*	Lipid	Fatty Acid Metabolism(Acyl Carnitine)	46223	LC/MS Pos Late	100003151	1430	424.342	36816-10-1	6450015		HMDB06469	1.6695	1.661	1.8781	1.8251	2.3831	1.3924	2.4394	5.127	6.9251	7.5778
79	lysine	Amino Acid	Lysine Metabolism	1301	LC/MS Pos Early	407	2850	147.113	56-87-1	5962	C00047	HMDB00182	0.9618	1.0152	0.9848	0.8399	0.9109	0.8223	1.1023	0.692	0.9134	0.7667
638	lysylleucine	Peptide	Dipeptide	40020	LC/MS Pos Early	100003196	3370	260.197	7369-79-1	4682588			0.4707	0.8609	1.0265	0.952	1.0118	0.3531	0.9766	0.3531	0.3531	0.3531
1026	malate	Energy	TCA Cycle	1303	LC/MS Polar	409	3343.1	133.014	6915-15-7	525	C00149	HMDB00156	1.0314	0.9933	0.9125	0.8973	1.2	1.0067	1.239	1.3825	1.6217	1.4924
1178	maleate	Lipid	Fatty Acid, Dicarboxylate	20676	LC/MS Polar	100000707	2510	115.004	110-16-7	444266	C01384	HMDB00176	2.7516	1.3289	0.944	1.0203	1.005	0.9226	0.8534	0.8376	1.0387	0.8009
941	mannitol/sorbitol	Carbohydrate	Fructose, Mannose and Galactose Metabolism	46142	LC/MS Polar	100001740	2260	181.072		5780	C01507	HMDB00247	2.0183	1.7278	2.0383	1.8136	2.882	0.3485	0.4172	0.4082	0.4157	0.4691
1058	margarate (17:0)	Lipid	Long Chain Fatty Acid	1121	LC/MS Neg	891	5731	269.249	506-12-7	10465		HMDB02259	0.4225	0.7936	0.9392	0.4098	1.9342	0.8386	0.6676	1.5519	0.6756	0.5415
1107	mead acid (20:3n9)	Lipid	Polyunsaturated Fatty Acid (n3 and n6)	35174	LC/MS Neg	100001472	5650	305.249	20590-32-3	5312531		HMDB10378	0.1896	0.3589	0.5159	0.1682	0.9567	2.5192	1.5524	4.346	1.1586	1.415
319	methionine	Amino Acid	Methionine, Cysteine, SAM and Taurine Metabolism	1302	LC/MS Pos Early	415	2526	150.058	63-68-3	6137	C00073	HMDB00696	1.0909	1.2709	1.2031	1.045	1.0178	0.784	0.9669	0.5953	0.7179	0.6212
323	methionine sulfone	Amino Acid	Methionine, Cysteine, SAM and Taurine Metabolism	44878	LC/MS Pos Early	100004635	1250	182.048	820-10-0	69961			4.3933	4.2076	4.3122	4.1681	5.6881	0.3597	0.5389	0.6531	0.9763	1.1675
324	methionine sulfoxide	Amino Acid	Methionine, Cysteine, SAM and Taurine Metabolism	18374	LC/MS Pos Early	100000039	1272	166.053	3226-65-1	158980	C02989	HMDB02005	0.5364	0.5467	0.5615	0.4589	0.4562	1.1305	1.5051	1.27	1.6364	1.2748
1258	methylmalonate (MMA)	Lipid	Fatty Acid Metabolism (also BCAA Metabolism)	1496	LC/MS Polar	418	3078.4	117.019	516-05-2	487	C02170	HMDB00202	52.1647	73.9806	70.0023	82.2953	58.937	1.0099	1.0223	0.6033	0.936	0.6527
2779	methylphosphate	Nucleotide	Purine and Pyrimidine Metabolism	37070	LC/MS Polar	100001805	3760.1	110.985	7023-27-0	13130		HMDB61711	2.2898	2.1651	2.1132	2.7032	1.3048	3.3484	4.9132	0.5611	0.6348	0.5413
283	methylsuccinate	Amino Acid	Leucine, Isoleucine and Valine Metabolism	15745	LC/MS Polar	2051	2800	131.035	498-21-5	10349		HMDB01844	8.4867	9.8982	9.1267	9.8888	8.6865	0.6346	0.9089	0.905	0.89	0.903
1451	myo-inositol	Lipid	Inositol Metabolism	1124	LC/MS Polar	363	3506.3	225.062	87-89-8	892	C00137	HMDB00211	0.9885	1.0374	1.024	1.0622	1.2556	0.6931	0.9542	0.9045	1.1221	1.1142
1052	myristate (14:0)	Lipid	Long Chain Fatty Acid	1365	LC/MS Neg	519	5440	227.202	544-63-8	11005	C06424	HMDB00806	0.603	1.0813	1.1588	0.6523	2.3699	1.0227	0.8953	1.2146	0.6326	0.5784
1053	myristoleate (14:1n5)	Lipid	Long Chain Fatty Acid	32418	LC/MS Neg	100001198	5346.9	225.186	544-64-9	5281119	C08322	HMDB02000	1.0957	1.0765	0.9147	0.8835	1.4298	2.1993	2.1477	1.3917	1.4911	0.84
1280	myristoylcarnitine	Lipid	Fatty Acid Metabolism(Acyl Carnitine)	33952	LC/MS Pos Late	100001270	1350	372.311	18822-89-4	53477791		HMDB05066	2.0358	1.8579	1.8283	1.7519	2.514	0.9376	1.3311	1.5807	2.7479	2.7449
2672	N1-methyladenosine	Nucleotide	Purine Metabolism, Adenine containing	15650	LC/MS Pos Early	1242	2120	282.12	15763-06-1	27476	C02494	HMDB03331	2.1381	1.9936	1.6096	2.0132	1.4982	0.423	0.6769	0.1639	0.0806	0.0806
2708	N2,N2-dimethylguanosine	Nucleotide	Purine Metabolism, Guanine containing	35137	LC/MS Pos Early	100001412	2210	312.13	2140-67-2	92919		HMDB04824	1.3677	1.1096	1.0089	0.9284	0.8319	0.7945	1.1715	0.8708	0.9818	0.7126
83	N6,N6,N6-trimethyllysine	Amino Acid	Lysine Metabolism	1498	LC/MS Pos Early	189	2825	189.16	23284-33-5	440120	C03793	HMDB01325	1.8692	1.8612	1.8959	1.7789	1.7676	0.4544	0.5931	0.3292	0.4494	0.3819
2674	N6,N6-dimethyladenosine	Nucleotide	Purine Metabolism, Adenine containing	42081	LC/MS Pos Early	100003867	2415	296.135	2620-62-4	348206			1.6533	1.78	1.7669	1.5277	1.3128	1.6163	2.0409	1.4698	1.377	1.135
81	N6-acetyllysine	Amino Acid	Lysine Metabolism	36752	LC/MS Pos Early	100001734	2131	189.123	692-04-6	92832	C02727	HMDB00206	1.4644	1.5701	1.5459	1.4725	1.5834	0.9335	1.2932	0.8351	1.0626	0.975
2682	N6-carbamoylthreonyladenosine	Nucleotide	Purine Metabolism, Adenine containing	35157	LC/MS Pos Early	100001415	2008	413.142	24719-82-2	161466		HMDB41623	1.0453	0.7627	0.9706	0.7635	0.9821	0.4818	0.4818	0.4818	0.4818	0.4818
1012	N6-carboxymethyllysine	Carbohydrate	Advanced Glycation End-product	36713	LC/MS Pos Early	100001768	2500	205.118	5746-04-03				0.3397	0.4129	0.2495	0.5957	0.4294	1.7744	2.222	1.0153	1.405	1.5458
2673	N6-methyladenosine	Nucleotide	Purine Metabolism, Adenine containing	37114	LC/MS Pos Early	213	2264	282.12	1867-73-8	102175		HMDB04044	0.9757	0.9261	1.0243	0.7994	0.3361	1.7839	2.1031	1.2332	1.1556	0.6315
2691	N6-succinyladenosine	Nucleotide	Purine Metabolism, Adenine containing	48130	LC/MS Neg	100001664	980	382.1	4542-23-8			HMDB00912	1.0149	0.9851	0.7481	0.764	0.642	0.5276	0.5276	0.5276	0.5276	0.5276
27	N-acetylalanine	Amino Acid	Alanine and Aspartate Metabolism	1585	LC/MS Polar	1110	1564.8	130.051	97-69-8	88064	C02847	HMDB00766	1.7141	1.8941	1.7166	1.8587	1.6512	0.7819	0.9503	0.8139	0.9944	0.7871
368	N-acetylarginine	Amino Acid	Urea cycle; Arginine and Proline Metabolism	33953	LC/MS Pos Early	100001266	2245	217.13	155-84-0	67427	C02562	HMDB04620	1.7462	1.6445	1.5419	1.4751	2.0389	0.8247	1.1116	0.7802	1.0245	0.9013
32	N-acetylasparagine	Amino Acid	Alanine and Aspartate Metabolism	33942	LC/MS Pos Early	100001257	785	175.071	4033-40-3	99715		HMDB06028	1	1.2704	1.0127	1.1921	1.611	1.2959	1.7861	1.3422	1.6629	1.5731
33	N-acetylaspartate (NAA)	Amino Acid	Alanine and Aspartate Metabolism	22185	LC/MS Polar	100000787	3143	174.041	997-55-7;997-55-7	65065	C01042	HMDB00812	0.5768	0.755	0.6868	0.7499	0.931	1.4401	1.8585	1.9188	2.1796	2.1617
44	N-acetyl-aspartyl-glutamate (NAAG)	Amino Acid	Glutamate Metabolism	35665	LC/MS Pos Early	100001612	1035	305.098	3106-85-2	5255	C12270	HMDB01067	0.0028	0.0051	0.0034	0.0028	0.0059	1.0386	1.4431	1.2444	1.5147	1.3978
2750	N-acetyl-beta-alanine	Nucleotide	Pyrimidine Metabolism, Uracil containing	37432	LC/MS Polar	100002102	1762.4	130.051	3025-95-4	76406	C01073		1.859	1.7636	1.8222	1.8883	1.8431	0.1388	0.1388	0.1388	0.1388	0.1388
991	N-acetyl-glucosamine 1-phosphate	Carbohydrate	Aminosugar Metabolism	15741	LC/MS Polar	1212	4052	300.049	31281-59-1	440364	C04256	HMDB01367	1	1.3984	1.3514	1.1942	0.8367	1.4556	1.7478	1.5365	1.8357	1.7611
990	N-acetylglucosamine 6-phosphate	Carbohydrate	Aminosugar Metabolism	15107	LC/MS Polar	1213	4114	300.049	102029-88-9	439219	C00357	HMDB02817	1.3264	0.8787	2.4048	0.4215	0.5826	0.4215	0.4215	1.7307	0.8738	1.1213
1011	N-acetylglucosamine/N-acetylgalactosamine	Carbohydrate	Aminosugar Metabolism	46539	LC/MS Pos Early	100006435	715	222.097					0.5217	0.6313	0.617	0.6075	0.5743	1.9461	2.3735	1.7192	1.752	1.6886
1008	N-acetylglucosaminylasparagine	Carbohydrate	Aminosugar Metabolism	48149	LC/MS Pos Early	1215	1212	336.14	2776-93-4	123826	C04540	HMDB00489	0.6425	0.7399	0.6218	0.7426	0.7971	0.8691	1.2434	0.988	1.1535	1.108
42	N-acetylglutamate	Amino Acid	Glutamate Metabolism	15720	LC/MS Pos Early	100000282	1050	190.071	5817-08-03	70914	C00624	HMDB01138	0.3208	0.3087	0.3176	0.3007	0.3774	1.2671	1.6717	1.5148	1.7054	1.8233
43	N-acetylglutamine	Amino Acid	Glutamate Metabolism	33943	LC/MS Pos Early	100001253	845	189.087	2490-97-3	182230	C02716	HMDB06029	0.2699	0.3358	0.2807	0.329	0.3702	0.8959	1.2445	1.0602	1.2995	1.2471
2	N-acetylglycine	Amino Acid	Glycine, Serine and Threonine Metabolism	27710	LC/MS Pos Early	100001006	826	118.05	543-24-8	10972		HMDB00532	2.7309	3.6386	4.3018	4.6597	7.1746	0.7044	1.2126	0.8992	1.0303	0.9908
58	N-acetylhistidine	Amino Acid	Histidine Metabolism	33946	LC/MS Pos Early	100001293	2065	198.087	39145-52-3	75619	C02997	HMDB32055	0.6523	0.8418	0.6469	0.8576	0.7747	2.1075	2.9072	2.1068	3.0689	2.6521
293	N-acetylisoleucine	Amino Acid	Leucine, Isoleucine and Valine Metabolism	33967	LC/MS Neg	100001276	2325	172.098	3077-46-1	2802421			0.5336	1.1367	0.4003	0.6832	0.356	0.356	0.356	0.9854	1.0146	0.356
263	N-acetylleucine	Amino Acid	Leucine, Isoleucine and Valine Metabolism	1587	LC/MS Neg	1082	2400	172.098	1188-21-2	70912	C02710	HMDB11756	0.8565	1.8379	1.1783	1.284	0.8853	0.8397	0.1626	2.143	0.9974	0.1626
320	N-acetylmethionine	Amino Acid	Methionine, Cysteine, SAM and Taurine Metabolism	1589	LC/MS Neg	1083	1787	190.054	65-82-7	448580	C02712	HMDB11745	0.9144	1.1953	1.0865	0.9345	0.8239	0.9966	1.3075	1.0034	1.1546	1.0141
325	N-acetylmethionine sulfoxide	Amino Acid	Methionine, Cysteine, SAM and Taurine Metabolism	45428	LC/MS Pos Early	100005463	880	208.064		193368			0.1319	0.1682	0.1762	0.1268	0.0977	1.2795	1.4554	1.143	1.4929	1.0955
997	N-acetylneuraminate	Carbohydrate	Aminosugar Metabolism	32377	LC/MS Polar	1162	3072.6	308.099	131-48-6	439197	C00270	HMDB00230	0.6836	0.8377	0.8532	0.7925	0.7512	0.8202	0.9777	0.8536	0.8569	0.7057
108	N-acetylphenylalanine	Amino Acid	Phenylalanine and Tyrosine Metabolism	33950	LC/MS Neg	100001256	2597	206.082	2018-61-3	74839	C03519	HMDB00512	0.8998	1.0877	1.1315	0.8262	1	0.3745	0.6924	0.867	1.7743	0.8885
369	N-acetylproline	Amino Acid	Urea cycle; Arginine and Proline Metabolism	34387	LC/MS Pos Early	100001334	1695	158.081	1074-79-9	322640			0.2335	0.1752	0.1756	0.1752	0.1752	1.2042	1.2811	1.6415	1.7629	1.687
401	N-acetylputrescine	Amino Acid	Polyamine Metabolism	37496	LC/MS Pos Early	192	2230	131.118	18233-70-0	122356	C02714	HMDB02064	0.8865	1.0751	1.1482	1	1.2568	1.7078	2.5052	2.4745	3.0824	3.1047
10	N-acetylserine	Amino Acid	Glycine, Serine and Threonine Metabolism	37076	LC/MS Pos Early	100001851	811	148.06	97-14-3	65249		HMDB02931	0.8828	1.0285	0.9017	1.0193	1.2743	1.4114	2.0574	1.8096	2.1747	2.2895
348	N-acetyltaurine	Amino Acid	Methionine, Cysteine, SAM and Taurine Metabolism	48187	LC/MS Neg	100005466	800	166.018		159864			0.5486	0.5951	0.5951	0.6074	0.6686	0.7682	1.0571	0.8893	1.1817	1.1658
15	N-acetylthreonine	Amino Acid	Glycine, Serine and Threonine Metabolism	33939	LC/MS Neg	100001274	821.6	160.061	17093-74-2	152204			1.3294	1.5226	1.3624	1.3576	1.2923	0.745	1.1448	0.7669	1.1568	1.0782
304	N-acetylvaline	Amino Acid	Leucine, Isoleucine and Valine Metabolism	1591	LC/MS Neg	1084	1704	158.082	96-81-1	66789		HMDB11757	1.887	2.5099	2.0267	2.0109	1.9209	0.5771	0.9551	0.491	1.0648	0.8003
2718	N-carbamoylaspartate	Nucleotide	Pyrimidine Metabolism, Orotate containing	1594	LC/MS Polar	1108	3800	175.036	923-37-5	93072	C00438	HMDB00828	0.0387	0.0387	0.0387	0.0387	0.0387	0.0387	0.0387	0.0761	0.0994	0.1313
371	N-delta-acetylornithine	Amino Acid	Urea cycle; Arginine and Proline Metabolism	43249	LC/MS Neg	100004523	858	173.093		9920500			2.211	1.986	1.8703	1.9924	2.9287	0.6535	0.9578	0.7673	0.9024	0.3021
321	N-formylmethionine	Amino Acid	Methionine, Cysteine, SAM and Taurine Metabolism	2829	LC/MS Neg	194	1543.8	176.039	4289-98-9	439750	C03145	HMDB01015	2.3547	2.7728	2.2995	2.2645	2.6246	0.7101	1.0537	0.9578	1.0903	1.0422
201	N-formylphenylalanine	Amino Acid	Phenylalanine and Tyrosine Metabolism	48433	LC/MS Neg	100006056	2336	192.067	13200-85-6	759256			0.7322	1	0.7681	0.8039	1.0315	0.7322	1.2905	0.7322	1.6084	0.7322
3220	N-glycolylneuraminate	Xenobiotics	Food Component/Plant	37123	LC/MS Pos Early	100001491	636	326.108	1113-83-3	123802	C03410	HMDB00833	3.6565	3.2998	3.3548	3.1072	3.7869	0.3065	0.2821	0.2931	0.2974	0.2159
2785	nicotinamide	Cofactors and Vitamins	Nicotinate and Nicotinamide Metabolism	594	LC/MS Pos Early	432	1942	123.055	98-92-0	936	C00153	HMDB01406	1.1344	1.3562	1.0151	1.283	0.9795	0.992	1.2717	0.8192	0.9534	0.8597
2789	nicotinamide adenine dinucleotide (NAD+)	Cofactors and Vitamins	Nicotinate and Nicotinamide Metabolism	5278	LC/MS Neg	1310	1434	662.102	53-84-9	5893	C00003	HMDB00902	0.7066	0.6754	0.5886	0.6741	0.9915	0.864	0.9726	0.9261	0.9931	1.17
2793	nicotinamide adenine dinucleotide phosphate reduced (NADPH)	Cofactors and Vitamins	Nicotinate and Nicotinamide Metabolism	33450	LC/MS Neg	430	900	744.084	2646-71-1	5884	C00005	HMDB00221	3.7653	2.9884	4.1712	4.1849	6.9389	0.5823	1	0.9893	2.0801	2.2824
2790	nicotinamide adenine dinucleotide reduced (NADH)	Cofactors and Vitamins	Nicotinate and Nicotinamide Metabolism	31475	LC/MS Neg	428	1540	664.117	58-68-4;606-68-8	439153	C00004	HMDB01487	1.5875	1.0059	1.5369	1.7736	2.7057	0.3012	1.3774	0.6489	1.7139	0.9941
2787	nicotinamide ribonucleotide (NMN)	Cofactors and Vitamins	Nicotinate and Nicotinamide Metabolism	22152	LC/MS Pos Early	1312	766	335.064	1094-61-7	14180	C00455	HMDB00229	0.2765	0.2792	0.2432	0.2938	0.3761	1.4687	1.7049	0.6544	0.4746	0.4018
2788	nicotinamide riboside	Cofactors and Vitamins	Nicotinate and Nicotinamide Metabolism	33013	LC/MS Pos Early	100001310	2040	255.098	1341-23-7	439924	C03150	HMDB00855	0.8521	0.5601	0.808	0.4815	0.8752	0.087	0.087	0.087	0.087	0.087
2794	nicotinate adenine dinucleotide (NAAD+)	Cofactors and Vitamins	Nicotinate and Nicotinamide Metabolism	15725	LC/MS Neg	100000118	1200	663.086	6450-77-7;104809-30-5	25246170			0.4128	0.4128	0.4128	0.4128	0.4128	0.7837	1.0907	0.9915	0.9402	1.0388
375	N-methylproline	Amino Acid	Urea cycle; Arginine and Proline Metabolism	37431	LC/MS Pos Early	100001956	1335	130.086	475-11-6	557			0.6233	0.9771	0.5667	0.9715	0.9027	0.5933	1.0229	0.5667	0.5667	0.5667
380	N-monomethylarginine	Amino Acid	Urea cycle; Arginine and Proline Metabolism	43586	LC/MS Pos Early	100004488	2845	189.135	53308-83-1	132862	C03884	HMDB29416	1.7701	2.0962	1.9736	1.7575	1.6084	0.9852	0.9236	0.5164	0.3937	0.4075
1445	N-oleoyltaurine	Lipid	Endocannabinoid	39732	LC/MS Neg	100003119	5610	388.253	52514-04-2	6437033			0.3588	0.3588	0.3588	0.3588	0.3588	0.4265	0.3588	1.3449	0.621	0.6555
1068	nonadecanoate (19:0)	Lipid	Long Chain Fatty Acid	1356	LC/MS Neg	892	6068	297.28	646-30-0	12591	C16535	HMDB00772	0.2069	0.4262	0.5329	0.2491	1.4742	0.7738	0.5471	1.6081	0.8297	0.704
1818	N-palmitoyl-sphinganine (d18:0/16:0)	Lipid	Sphingolipid Metabolism	52604	LC/MS Pos Late	100009028	3090	540.535	5966-29-0	5283572		HMDB11760	1.4637	1.471	1.3848	1.2037	1.3264	0.1411	0.1676	0.1258	0.1459	0.1263
1836	N-palmitoyl-sphingosine (d18:1/16:0)	Lipid	Sphingolipid Metabolism	44877	LC/MS Pos Late	1518	2893	538.519	24696-26-2	5283564		HMDB04949	1.3701	1.3594	1.302	1.1626	1.2096	0.6459	0.8374	0.5933	0.6534	0.6119
1447	N-palmitoyltaurine	Lipid	Endocannabinoid	39835	LC/MS Neg	100003239	5560	362.237	83982-06-3				0.4886	0.4886	0.4886	0.4886	0.5682	0.4886	0.4886	0.9547	0.4886	0.4886
1446	N-stearoyltaurine	Lipid	Endocannabinoid	39730	LC/MS Neg	100003240	5782	390.268	63155-80-6	168274			0.0855	0.0855	0.1052	0.0855	0.3704	0.0855	0.0855	0.7583	0.2705	0.2712
1274	octanoylcarnitine	Lipid	Fatty Acid Metabolism(Acyl Carnitine)	33936	LC/MS Pos Late	100001247	950	288.217	3671-77-0	123701	C02838	HMDB00791	1.3099	1.2078	1.0048	1.2159	1.2634	0.2566	0.2566	0.2566	0.9952	0.7237
1086	oleate/vaccenate (18:1)	Lipid	Long Chain Fatty Acid	52285	LC/MS Neg	100008930	5655	281.249					0.8413	1.7843	1.939	0.7544	3.299	1.2707	0.7746	1.4557	0.2772	0.3094
1435	oleoyl ethanolamide	Lipid	Endocannabinoid	38102	LC/MS Neg	1137	6400	324.291	11-58-0;111-58-0	5283454		HMDB02088	0.1701	0.2812	0.8082	0.1868	2.167	0.9986	0.5898	4.5376	2.1236	2.1145
1286	oleoylcarnitine	Lipid	Fatty Acid Metabolism(Acyl Carnitine)	35160	LC/MS Pos Late	100001501	1423	426.358	38677-66-6	6441392;53477789		HMDB05065	3.6573	3.5517	4.2359	4.1257	4.7602	1.7969	2.776	5.5357	6.7659	7.9703
2921	O-methylcatechol sulfate	Xenobiotics	Benzoate Metabolism	46111	LC/MS Neg	100004208	2344	203.002		22473			0.7828	0.7828	0.7828	0.7828	0.7828	0.7828	0.7828	0.7828	0.7828	0.7828
175	O-methyltyrosine	Amino Acid	Phenylalanine and Tyrosine Metabolism	37451	LC/MS Pos Early	100002078	2790	196.097	1080-06-4	76957			3.0099	2.7963	3.1489	2.546	3.1101	0.6209	0.7708	0.6974	0.7649	0.8625
418	ophthalmate	Amino Acid	Glutathione Metabolism	34592	LC/MS Pos Early	100001311	2085	290.135	495-27-2	7018721		HMDB05765	0.9911	0.9569	0.9174	1.0089	1.5271	1.2741	1.8667	1.5694	2.4667	2.2086
358	ornithine	Amino Acid	Urea cycle; Arginine and Proline Metabolism	1493	LC/MS Pos Early	444	2800	133.097	3184-13-2	6262	C00077	HMDB03374	1.6322	1.5097	1.5319	1.4333	1.6328	0.2183	0.2918	0.1961	0.244	0.224
2720	orotate	Nucleotide	Pyrimidine Metabolism, Orotate containing	1505	LC/MS Polar	445	1638.1	155.01	50887-69-9	967	C00295	HMDB00226	0.0345	0.0637	0.0678	0.0819	0.0884	0.3785	0.5681	0.6351	0.868	0.785
2722	orotidine	Nucleotide	Pyrimidine Metabolism, Orotate containing	35172	LC/MS Polar	100001416	2250	287.052	314-50-1	92751	C01103	HMDB00788	1.0115	1.0335	1.2311	0.9885	1.7118	0.9139	1.22	1.6804	1.6499	2.0006
3690	O-sulfo-L-tyrosine	Xenobiotics	Chemical	45413	LC/MS Neg	100005384	990	260.023		514186			1.2167	1.5677	1.2401	1.3335	1.2338	0.495	0.7771	0.5378	0.5257	0.4747
1055	palmitate (16:0)	Lipid	Long Chain Fatty Acid	1336	LC/MS Neg	424	5618	255.233	57-10-3	985	C00249	HMDB00220	0.4435	0.827	0.8599	0.4355	1.6633	0.9923	0.8137	1.4307	0.682	0.5778
1056	palmitoleate (16:1n7)	Lipid	Long Chain Fatty Acid	33447	LC/MS Neg	452	5475	253.217	373-49-9	445638	C08362	HMDB03229	1.0732	1.7332	2.1456	0.9268	3.7775	1.7866	1.257	1.3053	0.4423	0.4791
1846	palmitoyl dihydrosphingomyelin (d18:0/16:0)*	Lipid	Sphingolipid Metabolism	52434	LC/MS Pos Late	100008954	2290	705.591		9939965			1.1053	1.1302	1.1132	0.9788	1.0125	0.3263	0.3665	0.2912	0.3048	0.2716
1438	palmitoyl ethanolamide	Lipid	Endocannabinoid	38165	LC/MS Neg	1489	6300	298.275	544-31-0	4671	C16512	HMDB02100	0.0733	0.0733	0.3116	0.1663	0.0733	0.5784	0.0733	1.5594	0.7859	0.9897
1822	palmitoyl sphingomyelin (d18:1/16:0)	Lipid	Sphingolipid Metabolism	37506	LC/MS Pos Late	100002107	2168	703.575	6254-89-3	9939941			1.2602	1.3143	1.1681	1.1018	1.1914	1.0121	1.2105	1.0047	0.9711	0.9658
1282	palmitoylcarnitine	Lipid	Fatty Acid Metabolism(Acyl Carnitine)	44681	LC/MS Pos Late	100000776	1425	400.342	6865-14-1	461	C02990	HMDB00222	2.7133	2.4214	2.6446	2.5529	3.1808	0.9675	1.5396	2.03	2.5969	2.7464
2132	palmitoylcholine	Lipid	Fatty Acid Metabolism (Acyl Choline)	52944	LC/MS Pos Late	100009233	1482	342.337		151731			5.462	5.3034	4.7057	4.8046	5.2792	1.3201	1.4647	0.7971	0.8531	0.7719
2810	pantothenate	Cofactors and Vitamins	Pantothenate and CoA Metabolism	1508	LC/MS Neg	1024	1498.7	218.103	137-08-6	6613	C00864	HMDB00210	1.1235	0.984	0.8351	1.0013	1.1267	0.6357	0.9987	0.9363	1.0963	0.9164
141	p-cresol sulfate	Amino Acid	Phenylalanine and Tyrosine Metabolism	36103	LC/MS Neg	100001315	2890	187.007	3233-57-7	4615423	C01468	HMDB11635	3.0447	3.0595	2.5233	2.4847	2.9333	2.0039	2.4297	2.0271	2.0724	1.7419
3550	penicillin G	Xenobiotics	Drug	37468	LC/MS Neg	100002155	3855	333.091	69-57-8	5904	C05551	HMDB15186	1.5164	1.3118	1.2347	1.2183	0.9433	1.1192	1.569	1.3849	1.5912	1.0567
1054	pentadecanoate (15:0)	Lipid	Long Chain Fatty Acid	1361	LC/MS Neg	980	5521	241.217	1002-84-2;10002-84-2	13849	C16537	HMDB00826	0.338	0.5725	0.6075	0.3362	1.6842	1.0064	0.8118	1.5858	0.6851	0.729
3777	phenol red	Xenobiotics	Chemical	36817	LC/MS Neg	100001724	3665.9	353.049	143-74-8	4766	C12600		0.9763	1.0584	0.8977	0.8495	0.6136	1.6157	1.9018	1.591	2.2063	1.0753
138	phenol sulfate	Amino Acid	Phenylalanine and Tyrosine Metabolism	32553	LC/MS Neg	100001510	2156	172.991	937-34-8	74426	C02180	HMDB60015	0.4091	0.4409	0.3502	0.3511	0.4305	0.1543	0.1543	0.1543	0.305	0.1543
119	phenylacetylglycine	Amino Acid	Phenylalanine and Tyrosine Metabolism	33945	LC/MS Neg	100001275	2375	192.067	500-98-1	68144	C05598	HMDB00821	1.0577	1.1388	0.9365	0.9676	1.0301	0.9699	1.547	1.5844	1.5913	1.4851
107	phenylalanine	Amino Acid	Phenylalanine and Tyrosine Metabolism	64	LC/MS Pos Early	460	2878	166.086	63-91-2	6140	C00079	HMDB00159	1.1505	1.1987	1.1662	1.0431	1.323	0.6943	0.9184	0.649	0.7779	0.7298
667	phenylalanylalanine	Peptide	Dipeptide	41374	LC/MS Pos Early	100003589	2909	237.123	3918-87-4	6993123;5488196			1.0339	1.9269	1.9906	1.5351	1.2651	1.3381	1.8039	0.7358	0.8087	0.7345
671	phenylalanylglycine	Peptide	Dipeptide	41370	LC/MS Pos Early	100003588	2898	223.108	721-90-4	98207			1.1961	2.2187	2.3752	1.6556	1.0944	1.3895	1.7849	0.7763	0.8368	0.7644
112	phenyllactate (PLA)	Amino Acid	Phenylalanine and Tyrosine Metabolism	22130	LC/MS Polar	100000774	908	165.056	828-01-3	3848	C05607	HMDB00779	35.0009	31.6333	29.551	31.0464	38.8384	0.742	0.8497	1.0766	1.2182	1.2451
111	phenylpyruvate	Amino Acid	Phenylalanine and Tyrosine Metabolism	566	LC/MS Neg	241	2517.6	163.04	156-06-9	997	C00166	HMDB00205	1.1465	0.782	0.782	0.8535	1.3418	0.782	0.782	0.782	0.782	0.782
1040	phosphate	Energy	Oxidative Phosphorylation	42109	LC/MS Neg	461	608	96.9696	7664-38-2	1061	C00009	HMDB01429	0.6726	0.7138	0.6814	0.5868	0.7129	0.9147	1.3033	0.8245	0.9482	0.9046
846	phosphoenolpyruvate (PEP)	Carbohydrate	Glycolysis, Gluconeogenesis, and Pyruvate Metabolism	597	LC/MS Neg	463	587.3	166.975	10526-80-4	1005	C00074	HMDB00263	0.0111	0.0173	0.0177	0.0216	0.0298	4.608	5.2742	3.4753	2.6396	2.9477
1486	phosphoethanolamine	Lipid	Phospholipid Metabolism	1600	LC/MS Pos Early	1026	700	142.026	1071-23-4	1015	C00346	HMDB00224	0.2288	0.0858	0.3643	0.4357	0.3418	0.3285	0.9749	0.2108	0.0858	0.3192
2812	phosphopantetheine	Cofactors and Vitamins	Pantothenate and CoA Metabolism	15504	LC/MS Neg	100000328	1596.9	357.089	NA	987	C01134	HMDB01416	0.6816	0.6089	1.3724	0.3593	0.4786	1.0963	1.5457	1	0.6603	0.7622
1820	phytosphingosine	Lipid	Sphingolipid Metabolism	1510	LC/MS Pos Late	469	1367	318.3	554-62-1	122121	C12144	HMDB04610	1.3897	1.7024	1.7138	1.3537	1.3443	1.0706	1.0009	0.7546	0.8628	0.7425
97	pipecolate	Amino Acid	Lysine Metabolism	1444	LC/MS Pos Early	1025	2200	130.086	4043-87-2	849	C00408	HMDB00070	11.2501	9.2534	9.874	9.8336	13.5962	0.8889	0.7242	0.4781	0.842	0.7451
379	pro-hydroxy-pro	Amino Acid	Urea cycle; Arginine and Proline Metabolism	35127	LC/MS Pos Early	100001167	2128	229.118	18684-24-7	11673055		HMDB06695	1.1192	0.9365	0.8527	1	1.118	0.7297	1.2123	0.9494	1.0408	0.8673
359	proline	Amino Acid	Urea cycle; Arginine and Proline Metabolism	1898	LC/MS Pos Early	480	1603	116.071	147-85-3	145742	C00148	HMDB00162	1.034	0.9872	0.9653	0.9709	1.2384	1.2379	1.6722	1.4333	1.7245	1.7268
687	prolylglutamine	Peptide	Dipeptide	40659	LC/MS Pos Early	100003672	2056	244.129					1.0498	1.9239	1.4804	1.55	1.3009	1.0088	1.2617	0.5377	0.6864	0.3968
688	prolylglycine	Peptide	Dipeptide	40703	LC/MS Pos Early	100003674	2136	173.092	2578-57-6	7408076;6426709			3.2402	3.9122	3.7798	2.9935	2.8364	1.0101	1.1499	0.7187	0.8665	0.7409
1255	propionylcarnitine	Lipid	Fatty Acid Metabolism (also BCAA Metabolism)	32452	LC/MS Pos Early	100001162	2590	218.139	17298-37-2	107738	C03017	HMDB00824	8.3628	8.0618	7.2682	7.5638	8.5786	0.8574	1.1845	1.0464	1.3149	1.2213
2734	pseudouridine	Nucleotide	Pyrimidine Metabolism, Uracil containing	33442	LC/MS Neg	821	1100	243.062	1445-07-4	15047	C02067	HMDB00767	0.3142	0.3522	0.3594	0.2219	0.1781	1.0368	1.5079	1.3694	1.3118	1.1293
2849	pterin	Cofactors and Vitamins	Pterin Metabolism	43023	LC/MS Pos Early	100004216	1805	164.057	22363-60-4	73000	C00715	HMDB00802	0.5167	0.405	0.4743	0.405	0.405	0.405	0.405	1	1.2998	1.2258
394	putrescine	Amino Acid	Polyamine Metabolism	1408	LC/MS Pos Early	49	3027	89.1073	110-60-1	1045	C00134	HMDB01414	1.8981	1.7485	1.8146	1.6131	1.8974	1.2658	2.1653	1.4012	1.8876	1.6732
2887	pyridoxal	Cofactors and Vitamins	Vitamin B6 Metabolism	1651	LC/MS Pos Early	491	2343	168.065	65-22-5	1050	C00250	HMDB01545	0.2544	0.295	0.2544	0.269	0.2544	1.6398	2.0621	0.7962	1.5671	0.8982
2884	pyridoxamine	Cofactors and Vitamins	Vitamin B6 Metabolism	2150	LC/MS Pos Early	568	2975	169.097	58052-48-5	1052	C00534	HMDB01431	1.7851	1.9841	1.9122	1.6944	1.3521	0.6026	0.7926	0.5758	0.7084	0.521
2885	pyridoxamine phosphate	Cofactors and Vitamins	Vitamin B6 Metabolism	3138	LC/MS Pos Early	493	1932	249.064	529-96-4	1053	C00647	HMDB01555	1.5245	1.0851	1.4518	1.1457	1.916	0.469	0.5508	0.4802	0.5325	0.6424
2883	pyridoxine (Vitamin B6)	Cofactors and Vitamins	Vitamin B6 Metabolism	608	LC/MS Neg	936	1657	168.067	58-56-0	1054	C00314	HMDB02075	1.8787	1.7905	1.6786	1.5812	1.4095	0.3728	0.5497	0.3086	0.3028	0.3399
52	pyroglutamine*	Amino Acid	Glutamate Metabolism	46225	LC/MS Pos Early	100001540	1900	129.066	2353-44-8	134508			0.9219	1.2959	0.9073	1.4131	1.2099	0.6999	0.992	0.8199	0.9883	1.0219
847	pyruvate	Carbohydrate	Glycolysis, Gluconeogenesis, and Pyruvate Metabolism	48990	LC/MS Polar	823	1083	87.0088	127-17-3	1060	C00022	HMDB00243	1.0038	1.0055	0.9578	0.9962	1.0415	2.454	2.6127	1.0473	1.1761	0.8894
2878	retinol (Vitamin A)	Cofactors and Vitamins	Vitamin A Metabolism	1806	LC/MS Pos Late	498	1636	269.226	68-26-8	445354	C00473	HMDB00305	0.1795	0.1292	0.1292	0.1292	0.1292	0.9514	1.357	1	0.8697	0.8306
866	ribitol	Carbohydrate	Pentose Metabolism	15772	LC/MS Polar	100000406	1789.6	151.061	488-81-3	6912	C00474	HMDB00508	0.1595	0.1848	0.2251	0.1595	0.224	0.4573	0.5785	1.0632	1.3788	1.1547
2807	riboflavin (Vitamin B2)	Cofactors and Vitamins	Riboflavin Metabolism	1827	LC/MS Pos Early	500	2292	377.146	83-88-5	493570	C00255	HMDB00244	0.4705	0.4557	0.4812	0.4468	0.5409	1.2813	1.9004	1.3639	1.3066	0.8077
867	ribonate	Carbohydrate	Pentose Metabolism	27731	LC/MS Polar	100001007	2425	165.041	5336-08-03	5460677	C01685	HMDB00867	0.5951	0.4988	0.5751	0.368	0.5548	0.3429	1.0061	1.82	1.666	1.8402
865	ribose	Carbohydrate	Pentose Metabolism	1471	LC/MS Polar	914	1508.2	195.051	50-69-1	5779	C00121	HMDB00283	0.1012	0.1394	0.0736	0.0804	0.041	2.1327	2.243	2.1873	1.7485	1.4085
889	ribulose/xylulose	Carbohydrate	Pentose Metabolism	48340	LC/MS Polar	100006122	1400	149.046					0.3219	0.3219	0.3219	0.3219	0.3219	0.9645	1.1887	1.691	1.5304	1.0355
85	saccharopine	Amino Acid	Lysine Metabolism	1495	LC/MS Polar	392	3991.9	275.125	997-68-2	160556	C00449	HMDB00279	1.0042	0.9958	1.0051	0.9849	1.1904	0.1497	0.1499	0.135	0.238	0.1672
327	S-adenosylhomocysteine (SAH)	Amino Acid	Methionine, Cysteine, SAM and Taurine Metabolism	42382	LC/MS Neg	197	1832.4	383.114	979-92-0	439155	C00021	HMDB00939	1.4639	1.4303	1.3819	1.0972	1.3156	0.7261	1.0025	0.8907	0.7941	0.9126
326	S-adenosylmethionine (SAM)	Amino Acid	Methionine, Cysteine, SAM and Taurine Metabolism	15915	LC/MS Pos Early	1263	3002	399.144	24346-00-7;86867-01-8;86867-0108	34755	C00019	HMDB01185	1.2056	1.2661	1.1618	1.1991	1.421	0.2535	0.4208	0.3518	0.3962	0.442
859	sedoheptulose-7-phosphate	Carbohydrate	Pentose Phosphate Pathway	35649	LC/MS Neg	100001628	599.6	289.033	2646-35-7	616	C05382	HMDB01068	0.8287	0.9033	0.928	0.7673	0.8456	0.8035	0.8763	0.8424	0.6688	0.6692
9	serine	Amino Acid	Glycine, Serine and Threonine Metabolism	1648	LC/MS Polar	503	2988	104.035	56-45-1	5951	C00065	HMDB00187	1.2001	1.3068	1.11	1.1331	1.2444	0.9005	1.0269	0.8657	0.9456	0.7894
241	serotonin	Amino Acid	Tryptophan Metabolism	2342	LC/MS Pos Early	504	2550	177.102	153-98-0	5202	C00780	HMDB00259	0.5243	0.5243	0.5243	0.5243	0.5243	0.5243	0.5243	0.5243	0.5243	0.5243
414	S-lactoylglutathione	Amino Acid	Glutathione Metabolism	15731	LC/MS Neg	1343	1248	378.098	54398-03-7	440018	C03451	HMDB01066	0.0868	0.0432	0.0907	0.0843	0.1342	7.0479	8.7462	11.3737	10.6804	11.6619
413	S-methylglutathione	Amino Acid	Glutathione Metabolism	33944	LC/MS Pos Early	100001259	2200	322.107	2922-56-7	3605667	C11347		0.9887	1.0113	1.1583	1.0156	2.1654	0.0846	0.108	0.0846	0.0846	0.1465
397	spermidine	Amino Acid	Polyamine Metabolism	485	LC/MS Pos Early	50	3355	146.165	124-20-9	1102	C00315	HMDB01257	0.9843	1.0157	1.0326	0.9212	1.4286	0.9089	1.622	1.051	1.285	1.0753
395	spermine	Amino Acid	Polyamine Metabolism	603	LC/MS Pos Late	507	758	203.223	71-44-3	1103	C00750	HMDB01256	0.7521	1.2651	1.2234	0.8727	1.2791	1.5009	1.7139	1.0105	0.9707	0.7814
1819	sphinganine	Lipid	Sphingolipid Metabolism	17769	LC/MS Pos Late	313	1413	302.305	3102-56-5	3126	C00836	HMDB00269	1.2155	1.4301	1.4055	1.288	1.3036	0.4281	0.4254	0.3538	0.4165	0.3764
1838	sphingomyelin (d18:1/14:0, d16:1/16:0)*	Lipid	Sphingolipid Metabolism	42463	LC/MS Pos Late	100004328	1998	675.544		11433862			1.0562	1.028	1.0544	0.842	0.8765	1.517	1.7428	1.321	1.4028	1.3454
1847	sphingomyelin (d18:1/15:0, d16:1/17:0)*	Lipid	Sphingolipid Metabolism	52433	LC/MS Pos Late	100006314	2082	689.559	121999-58-4				1.5442	1.6504	1.6582	1.3061	1.3103	1.0949	1.2649	1.0752	0.9994	0.9175
1852	sphingomyelin (d18:1/17:0, d17:1/18:0, d19:1/16:0)	Lipid	Sphingolipid Metabolism	52615	LC/MS Pos Late	100008920	2312	717.591	121999-64-2				2.0899	2.2549	2.198	1.8549	1.9128	0.6887	0.8462	0.7022	0.5465	0.5104
1824	sphingomyelin (d18:1/18:1, d18:2/18:0)	Lipid	Sphingolipid Metabolism	37529	LC/MS Pos Late	100002106	2167	729.591	108392-10-5	6443882			2.486	2.6018	2.306	2.1085	2.2454	0.888	1.0556	0.9041	0.8232	0.8458
1845	sphingomyelin (d18:1/20:0, d16:1/22:0)*	Lipid	Sphingolipid Metabolism	48490	LC/MS Pos Late	100006290	2685	759.638					15.1427	14.1297	15.0481	12.5515	13.1199	0.5138	0.5942	0.4823	0.3974	0.376
1842	sphingomyelin (d18:1/20:1, d18:2/20:0)*	Lipid	Sphingolipid Metabolism	48491	LC/MS Pos Late	100006292	2383	757.622	222403-67-0				10.0187	10.7296	9.0836	8.8155	9.614	0.4434	0.5101	0.4556	0.4345	0.3628
1848	sphingomyelin (d18:1/21:0, d17:1/22:0, d16:1/23:0)*	Lipid	Sphingolipid Metabolism	52495	LC/MS Pos Late	100009025	2793	773.653					5.7206	5.9451	6.3396	4.8771	4.5391	0.6827	0.8386	0.6283	0.4612	0.4684
1844	sphingomyelin (d18:1/22:1, d18:2/22:0, d16:1/24:1)*	Lipid	Sphingolipid Metabolism	48493	LC/MS Pos Late	100006295	2666	785.653					3.2171	3.3762	3.1029	2.7156	2.6985	1.082	1.308	1	0.8976	0.8803
1840	sphingomyelin (d18:1/24:1, d18:2/24:0)*	Lipid	Sphingolipid Metabolism	47153	LC/MS Pos Late	100005986	3033	813.684	94359-13-4				1.2724	1.2322	1.2091	0.9867	1.1631	1.1065	1.4323	1.0126	0.9874	0.9234
1839	sphingomyelin (d18:2/14:0, d18:1/14:1)*	Lipid	Sphingolipid Metabolism	47154	LC/MS Pos Late	100005985	1860	673.528					1.1436	1.0566	1.1672	1.0257	0.8813	1.5639	1.5311	0.9521	1.434	0.9124
1841	sphingomyelin (d18:2/16:0, d18:1/16:1)*	Lipid	Sphingolipid Metabolism	42459	LC/MS Pos Late	100004329	2002	701.559					1.7679	1.8215	1.8653	1.4868	1.4164	1.0888	1.2793	1.0015	0.9985	0.9862
1849	sphingomyelin (d18:2/23:0, d18:1/23:1, d17:1/24:1)*	Lipid	Sphingolipid Metabolism	52435	LC/MS Pos Late	100008956	2845	799.669					1.5594	1.5233	1.4569	1.2082	1.2375	1.0083	1.2508	0.9871	0.9235	0.9139
1850	sphingomyelin (d18:2/24:1, d18:1/24:2)*	Lipid	Sphingolipid Metabolism	52437	LC/MS Pos Late	100008957	2635	811.669					1.0239	1.0288	0.9065	0.8559	0.9031	1.3211	1.6045	1.2354	1.1571	1.1086
1828	sphingosine	Lipid	Sphingolipid Metabolism	17747	LC/MS Pos Late	297	1393	300.29	123-78-4	5353955	C00319	HMDB00252	1.1428	1.4593	1.4803	1.3495	1.3462	0.5695	0.5669	0.4028	0.3954	0.3776
3272	stachydrine	Xenobiotics	Food Component/Plant	34384	LC/MS Pos Early	100001296	1440	144.102	4136-37-2	115244	C10172	HMDB04827	0.9117	0.5941	0.9116	0.6213	1	0.2975	0.7601	1.7001	0.9422	0.2975
1060	stearate (18:0)	Lipid	Long Chain Fatty Acid	1358	LC/MS Neg	439	5872	283.264	57-11-4	5281	C01530	HMDB00827	0.3276	0.6587	0.6337	0.3403	1.2712	0.9956	0.8139	1.6222	0.7252	0.6766
1439	stearoyl ethanolamide	Lipid	Endocannabinoid	38625	LC/MS Pos Late	100002254	1787	328.321	111-57-9	27902		HMDB13078	0.539	0.5254	0.4901	0.4281	0.4829	1.0025	1.1299	1.0034	0.9975	1.0681
1823	stearoyl sphingomyelin (d18:1/18:0)	Lipid	Sphingolipid Metabolism	19503	LC/MS Pos Late	1538	2400	731.606	85187-10-6;85187-10-6	6453725	C00550	HMDB01348	5.0128	4.6332	4.2329	4.135	4.9592	0.9381	1.1037	0.961	0.8241	0.7441
1284	stearoylcarnitine	Lipid	Fatty Acid Metabolism(Acyl Carnitine)	34409	LC/MS Pos Late	100001391	1485	428.373	18822-91-8	6426855		HMDB00848	1.1092	0.9722	1.0764	1.0378	1.2997	0.273	0.4797	0.641	0.6313	0.7405
1024	succinate	Energy	TCA Cycle	1437	LC/MS Neg	252	603	117.019	110-15-6	1110	C00042	HMDB00254	1.7145	2.2615	1.8292	2.1467	2.5467	0.6676	0.9186	0.9134	1.0843	1.0006
1023	succinylcarnitine	Energy	TCA Cycle	37058	LC/MS Pos Early	100001948	2291	262.128					0.6356	0.5634	0.4894	0.4939	0.5997	2.346	2.8227	2.38	2.694	2.1779
3687	sulfate*	Xenobiotics	Chemical	46960	LC/MS Neg	100002528	616	96.9601	14808-79-8	1118	C00059	HMDB01448	1.562	1.4783	1.1531	1.2641	1.2718	1.2852	1.7303	1.1819	1.6018	1.1823
347	taurine	Amino Acid	Methionine, Cysteine, SAM and Taurine Metabolism	2125	LC/MS Neg	512	690	124.007	107-35-7	1123	C00245	HMDB00251	0.4544	0.4229	0.4419	0.4968	0.5499	0.6317	1.0444	0.9497	1.1457	1.2037
2871	thiamin (Vitamin B1)	Cofactors and Vitamins	Thiamine Metabolism	5341	LC/MS Pos Early	873	3050	265.112	59-43-8	1130	C00378	HMDB00235	1.1102	1.1825	1.2531	1.1351	1.2431	0.7398	1.0482	0.8358	0.8603	0.79
2873	thiamin diphosphate	Cofactors and Vitamins	Thiamine Metabolism	35670	LC/MS Neg	522	1195.1	423.03	154-87-0	1132	C00068	HMDB01372	3.7266	4.4674	4.6	2.5052	4.0027	0.2793	0.8827	0.8962	0.6963	0.3304
2872	thiamin monophosphate	Cofactors and Vitamins	Thiamine Metabolism	15798	LC/MS Pos Early	523	2378	345.078	532-40-1	3382778	C01081	HMDB02666	0.8842	0.9452	0.828	0.7835	1.046	0.7835	0.7835	0.7835	0.7835	0.7835
2820	threonate	Cofactors and Vitamins	Ascorbate and Aldarate Metabolism	27738	LC/MS Polar	100001022	2384	135.03	70753-61-6	151152	C01620	HMDB00943	0.468	0.2187	0.2187	0.3037	0.2696	0.3644	0.7787	1.2887	1.2309	0.9576
14	threonine	Amino Acid	Glycine, Serine and Threonine Metabolism	1284	LC/MS Pos Early	564	1514	120.066	72-19-5	6288	C00188	HMDB00167	2.2778	2.2743	2.219	2.1562	2.9143	0.7019	0.9417	0.7452	0.978	0.964
728	threonylphenylalanine	Peptide	Dipeptide	31530	LC/MS Pos Early	100001125	3077	267.134	16875-27-7	4099799;4099798			0.9767	1.5682	1.4142	1.2109	0.8748	0.3475	0.5565	0.3475	0.3475	0.3475
2774	thymidine	Nucleotide	Pyrimidine Metabolism, Thymine containing	2183	LC/MS Neg	872	1963.7	241.083	50-89-5	5789	C00214	HMDB00273	0.1547	0.1618	0.1547	0.1547	0.1547	1.8701	3.2763	0.9068	0.2565	0.1547
2770	thymidine 5'-monophosphate	Nucleotide	Pyrimidine Metabolism, Thymine containing	12023	LC/MS Neg	1248	883	321.049	33430-62-5	9700	C00364	HMDB01227	1.9136	1.774	1.7872	1.371	1.0074	0.7075	1.1267	0.9706	1.0049	0.5539
2775	thymine	Nucleotide	Pyrimidine Metabolism, Thymine containing	604	LC/MS Neg	882	1654	125.036	65-71-4	1135	C00178	HMDB00262	2.4809	1.7954	1.3925	1.4156	2.2533	0.8817	1.0258	0.7665	0.5616	0.9853
297	tiglylcarnitine	Amino Acid	Leucine, Isoleucine and Valine Metabolism	35428	LC/MS Pos Early	100001597	2962	244.154	64191-86-2	22833596		HMDB02366	2.4873	2.4895	2.2807	2.3885	2.7436	0.5922	0.4571	0.408	0.6025	0.4826
377	trans-4-hydroxyproline	Amino Acid	Urea cycle; Arginine and Proline Metabolism	32306	LC/MS Pos Early	1001	1064	132.065	51-35-4	5810	C01157	HMDB00725	1.6385	1.592	1.7831	1.6257	2.2652	0.7023	0.9963	1.0749	1.2455	1.2505
1851	tricosanoyl sphingomyelin (d18:1/23:0)*	Lipid	Sphingolipid Metabolism	52436	LC/MS Pos Late	100008955	3330	801.684					1.6116	1.6321	1.6431	1.3347	1.4073	0.6819	0.8772	0.6596	0.6136	0.6351
2802	trigonelline (N'-methylnicotinate)	Cofactors and Vitamins	Nicotinate and Nicotinamide Metabolism	32401	LC/MS Pos Early	100001092	1388	138.055	535-83-1	5570	C01004	HMDB00875	0.5133	0.9018	0.9716	0.5819	0.8372	0.2632	1.9205	0.2632	0.2632	0.2632
1489	trimethylamine N-oxide	Lipid	Phospholipid Metabolism	40406	LC/MS Pos Early	100003397	2100	76.0757	1184-78-7	1145	C01104	HMDB00925	0.9049	0.4932	0.917	0.7522	1	1.6657	2.2471	1.4882	3.1353	1.7196
215	tryptophan	Amino Acid	Tryptophan Metabolism	54	LC/MS Pos Early	565	2986	205.097	73-22-3	6305	C00078	HMDB00929	1.4576	1.3579	1.413	1.2565	1.8423	0.4554	0.6702	0.49	0.633	0.6158
737	tryptophylglycine	Peptide	Dipeptide	43028	LC/MS Pos Early	100003609	2930	262.119	7360-09-0	263471			1.0588	2.1684	2.2698	1.6111	1.2206	0.7123	0.8172	0.2942	0.2942	0.2942
122	tyrosine	Amino Acid	Phenylalanine and Tyrosine Metabolism	1299	LC/MS Pos Early	815	2430	182.081	60-18-4	6057	C00082	HMDB00158	1.3752	1.5062	1.3645	1.539	1.7806	0.6887	0.9501	0.5959	0.711	0.6719
752	tyrosylglycine	Peptide	Dipeptide	41375	LC/MS Pos Early	100003598	2439	239.103	673-05-5	259323			0.7646	2.4728	2.0975	2.1802	1.1973	1.8035	2.5909	0.3837	0.4784	0.2212
975	UDP-acetylglucosamine/galactosamine	Carbohydrate	Nucleotide Sugar	46148	LC/MS Neg	100002957	646	606.074					1.7702	1.5515	1.2944	1.614	1.5302	1.1277	1.3042	0.9646	1.3056	1.5365
968	UDP-galactose	Carbohydrate	Nucleotide Sugar	15860	LC/MS Polar	100000298	4000	565.048	2956-16-3;91183-98-1;137868-52-1	18068	C00052	HMDB00302	6.4958	5.3129	4.0171	4.316	5.9411	1.2427	1.0633	0.9367	1.3834	1.2332
964	UDP-glucose	Carbohydrate	Nucleotide Sugar	32344	LC/MS Polar	1096	3950	565.048	117756-22-6	8629	C00029	HMDB00286	3.8593	3.3963	2.7712	2.8851	3.9249	1	1.1887	1.0098	1.2081	1.1382
969	UDP-glucuronate	Carbohydrate	Nucleotide Sugar	2763	LC/MS Neg	1097	588	579.027	28053-08-9;63700-19-6	17473	C00167	HMDB00935	2.8085	3.1411	3.1311	3.3443	3.7607	1.2337	1.2262	1.1349	1.7726	1.6474
2733	uracil	Nucleotide	Pyrimidine Metabolism, Uracil containing	605	LC/MS Polar	825	1089.7	111.02	66-22-8	1174	C00106	HMDB00300	1.4586	1.5346	1.3675	1.4376	1.2087	1.093	1.2798	0.7131	0.4787	0.4274
2653	urate	Nucleotide	Purine Metabolism, (Hypo)Xanthine/Inosine containing	1604	LC/MS Neg	1134	757.1	167.021	69-93-2;120K5305	1175	C00366	HMDB00289	0.5671	0.4827	0.3874	0.3966	0.3474	2.3494	3.9159	0.8447	1.0055	1.0959
2732	uridine	Nucleotide	Pyrimidine Metabolism, Uracil containing	606	LC/MS Neg	535	1457.6	243.062	58-96-8	6029	C00299	HMDB00296	1.0529	1.0211	0.7856	0.822	0.7173	1.9092	2.123	1.0366	0.7816	0.4369
2729	uridine 3'-monophosphate (3'-UMP)	Nucleotide	Pyrimidine Metabolism, Uracil containing	39764	LC/MS Polar	106	3800	323.029	35170-0-7;35170-03-7	101543	C01368		1.345	1.9927	2.0122	1.4162	1.4871	0.222	0.222	0.222	0.222	0.222
2726	uridine 5'-diphosphate (UDP)	Nucleotide	Pyrimidine Metabolism, Uracil containing	5345	LC/MS Neg	870	599.5	402.995	21931-53-3	6031	C00015	HMDB00295	1.5341	1.4488	1.4767	1.4675	2.978	0.7386	1.0774	1.4565	2.23	1.8383
2727	uridine 5'-monophosphate (UMP)	Nucleotide	Pyrimidine Metabolism, Uracil containing	2856	LC/MS Polar	869	4150	323.029	3387-36-8	6030	C00105	HMDB00288	9.4232	9.4153	9.0537	7.8139	7.4873	1.0713	1.3001	0.906	1.381	0.8103
2725	uridine 5'-triphosphate (UTP)	Nucleotide	Pyrimidine Metabolism, Uracil containing	33448	LC/MS Neg	871	572	482.961	19817-92-6	6133	C00075	HMDB00285	0.2539	0.2596	0.3459	0.2699	1.145	0.8904	0.9911	1.5605	2.1965	2.4829
1272	valerylcarnitine	Lipid	Fatty Acid Metabolism(Acyl Carnitine)	34406	LC/MS Pos Early	100001394	3112	246.17		6426903		HMDB13128	1.9444	2.7373	1.8834	2.1333	1.7801	2.1437	1.7105	2.013	1.5927	1.9658
303	valine	Amino Acid	Leucine, Isoleucine and Valine Metabolism	1649	LC/MS Pos Early	566	2479	118.086	72-18-4	6287	C00183	HMDB00883	1.0198	1.2	1.1054	1.0667	1.1199	0.6886	0.8159	0.5677	0.7004	0.603
766	valylglutamine	Peptide	Dipeptide	42079	LC/MS Pos Early	100003640	2295	246.145	42854-54-6	5253209			1.1725	2.0428	2.081	1.3948	0.8686	1.4792	1.7994	0.6586	0.6109	0.5364
767	valylglycine	Peptide	Dipeptide	40475	LC/MS Pos Early	100003641	2444	175.108	686-43-1	136487			0.4252	1.0272	0.8319	0.8571	0.5417	1.6891	2.3197	1.0028	1.2143	0.9972
770	valylleucine	Peptide	Dipeptide	39994	LC/MS Pos Early	100003210	3138	231.17	22906-55-4	352039			1.0875	1.5228	1.6863	1.0879	0.864	1.3341	1.6836	0.7941	0.7997	0.9105
2646	xanthine	Nucleotide	Purine Metabolism, (Hypo)Xanthine/Inosine containing	3147	LC/MS Neg	1004	910	151.026	69-89-6	1188	C00385	HMDB00292	1.5792	1.5729	1.6142	1.1496	1.0431	0.7353	0.8775	0.7048	0.7335	0.9148
2648	xanthosine	Nucleotide	Purine Metabolism, (Hypo)Xanthine/Inosine containing	15136	LC/MS Neg	100000299	1075.3	283.068	146-80-5	64959	C01762	HMDB00299	1.4426	1.9283	1.6394	1.3132	0.7408	0.5464	2.3652	2.4029	1.7628	2.3531
2647	xanthosine 5'-monophosphate (xmp)	Nucleotide	Purine Metabolism, (Hypo)Xanthine/Inosine containing	12024	LC/MS Neg	1251	580	363.035	25899-70-1	73323	C00655	HMDB01554	1.1682	1.049	0.9666	0.9175	0.8405	0.7096	0.7096	0.7096	0.7096	0.7096
	* indicates compounds that have not been officially confirmed based on a standard, but we are confident in its identity.
